# Supplementary material for: iTRAQ-Based Comparative Proteomic Analysis of Larval Midgut From the Beet Armyworm, Spodoptera exigua (Hübner) (Lepidoptera: Noctuidae) Challenged With the Entomopathogenic Bacteria Serratia marcescens
Source: Front Physiol. 2020 May 8;11:442. doi: 10.3389/fphys.2020.00442 (PMC7227483; doi:10.3389/fphys.2020.00442)
Supplement: TABLE S1 — Protein identification list. [file Table_1.XLSX]

## Sheet: Sheet1
Accession	Description	Coverage	Unique Peptides	Peptides	PSMs	AAs	MW [kDa]	calc. pI	A1/CK	A1/CK Count	A1/CK Variability [%]	A2/CK	A2/CK Count	A2/CK Variability [%]	A3/CK	A3/CK Count	A3/CK Variability [%]
CL3155.Contig2_All	CL3155.Contig2_All	44.5	1	90	373	2775	303.652	4.80518	1.06314	5	8.27588	1.14231	5	21.1063	1.16958	5	2.00844
CL2042.Contig4_All	CL2042.Contig4_All	61.59	6	96	399	1518	172.907	6.32861	1.20121	20	11.5796	1.1375	20	18.2463	1.11307	20	9.68086
CL3155.Contig3_All	CL3155.Contig3_All	43.3	2	91	370	2864	313.721	4.86865	1.1583	2	6.31966	1.15178	2	4.16062	1.09851	2	0.290461
CL2042.Contig2_All	CL2042.Contig2_All	59.54	4	94	394	1520	173.276	6.32861	1.0915	15	16.5303	1.07978	15	18.8783	1.06817	15	5.87467
Unigene25746_All	Unigene25746_All	77	25	25	256	474	52.686	5.19873	1.02862	254	16.3456	0.998772	253	18.0561	1.04932	254	19.6304
Unigene11339_All	Unigene11339_All	73	16	21	219	300	32.7822	9.81787	0.998346	185	13.9442	1.05055	185	15.1431	1.04805	185	13.1704
Unigene25894_All	Unigene25894_All	77.96	41	41	309	617	68.1177	5.40186	1.07396	309	16.0717	1.06373	309	18.282	1.05703	309	15.4529
Unigene6653_All	Unigene6653_All	71.66	6	20	306	374	41.5157	5.38916	1.09915	125	19.8855	1.14788	125	20.8093	1.08214	125	18.3157
Unigene8290_All	Unigene8290_All	71.03	27	27	210	466	52.3802	4.77979	1.04573	210	17.5162	1.00276	210	16.5855	1.0259	210	18.2939
CL374.Contig1_All	CL374.Contig1_All	59.33	2	19	174	450	49.9045	5.13525	0.986938	11	10.6331	0.926206	11	14.2387	0.971454	11	7.83816
CL1213.Contig1_All	CL1213.Contig1_All	61.59	16	17	141	328	36.0684	6.39209	1.01232	139	13.6963	0.992343	139	17.5395	1.02659	139	12.321
Unigene11082_All	Unigene11082_All	46.61	58	59	131	1536	175.81	5.60498	1.05428	130	15.0637	1.00179	130	16.0105	0.986764	130	12.6235
CL3770.Contig1_All	CL3770.Contig1_All	77.96	18	25	201	499	53.44	5.33838	0.988163	149	19.7792	0.985586	149	18.5204	1.06612	149	14.9561
Unigene11006_All	Unigene11006_All	48.78	66	66	193	1683	191.55	5.68115	1.03041	193	13.2769	0.987622	193	14.7772	0.987662	193	11.7132
Unigene6926_All	Unigene6926_All	85.32	20	20	173	252	28.6293	6.23975	0.999216	172	17.4079	0.980704	172	17.7723	1.01103	172	16.8288
CL2684.Contig1_All	CL2684.Contig1_All	33.27	123	123	211	4734	534.584	6.0874	1.11112	208	14.4371	1.1197	208	18.3237	1.02674	208	11.9867
Unigene18056_All	Unigene18056_All	58.74	19	19	146	429	46.4309	5.65576	0.981809	146	13.5118	1.00191	146	17.1394	1.00987	146	13.9007
Unigene21799_All	Unigene21799_All	52.43	23	23	123	576	61.3793	6.23975	0.97766	123	18.359	1.03159	123	13.2122	1.05997	123	15.3887
Unigene11344_All	Unigene11344_All	62.67	42	42	161	667	78.3646	5.37646	1.10459	161	13.1169	1.10643	161	20.9631	1.06273	161	11.6974
Unigene25676_All	Unigene25676_All	76.69	10	10	149	133	14.8467	6.80029	0.951829	147	17.6848	0.96609	147	22.3635	1.01606	147	20.9003
Unigene7810_All	Unigene7810_All	51.04	29	34	155	623	69.0905	5.2749	0.938228	120	13.6843	0.935963	120	18.6388	0.993563	120	14.5746
Unigene11336_All	Unigene11336_All	57.96	25	34	176	647	70.894	5.41455	0.985966	120	17.5711	0.981633	120	21.1821	0.957193	120	16.9118
CL374.Contig2_All	CL374.Contig2_All	49.89	1	16	147	441	48.8801	5.41455	0.364025	1		0.351457	1		0.351269	1
Unigene6654_All	Unigene6654_All	74.65	2	15	206	288	31.9748	5.0083	1.07463	28	25.4732	1.09273	28	34.2646	1.11261	28	22.0004
CL2391.Contig1_All	CL2391.Contig1_All	63.86	47	47	188	844	94.5711	6.63916	0.960866	188	14.7877	0.992483	188	15.1917	1.00615	188	14.851
Unigene11474_All	Unigene11474_All	69.86	17	17	182	282	30.0514	8.03076	1.01003	180	17.3282	1.09326	180	22.0716	1.09149	180	16.0959
CL784.Contig2_All	CL784.Contig2_All	61.96	8	20	210	460	50.0332	8.95361	0.978309	84	19.7905	0.977679	84	16.4602	0.987527	84	17.3015
Unigene1577_All	Unigene1577_All	89.33	1	3	94	75	8.38194	4.56396	1.07346	48	19.3622	1.00668	48	20.8056	1.07165	48	15.2089
Unigene709_All	Unigene709_All	80.92	9	9	122	131	14.6333	5.60498	0.965153	120	24.9338	0.935468	120	26.1442	0.916146	120	22.6676
CL5625.Contig1_All	CL5625.Contig1_All	73.72	22	22	112	392	41.8422	7.41553	0.954769	112	14.0781	0.948336	112	13.2355	0.960697	112	14.4453
Unigene888_All	Unigene888_All	60.91	14	16	129	330	35.3314	7.86963	1.00889	115	18.9259	1.0117	115	18.779	0.989331	115	14.325
CL34.Contig1_All	CL34.Contig1_All	73.85	9	22	131	436	48.8237	5.09717	1.13175	45	19.962	1.11987	45	20.2846	1.04988	45	11.9287
Unigene9918_All	Unigene9918_All	54.76	31	31	100	798	88.3011	5.45264	1.03914	100	15.7896	0.985865	100	16.4598	0.994359	100	13.3658
Unigene4530_All	Unigene4530_All	78.01	19	19	125	332	36.2188	7.7085	0.946575	125	16.3608	0.970346	125	19.7683	1.00511	125	17.0872
Unigene7026_All	Unigene7026_All	49.86	13	13	99	347	39.3818	4.99561	1.02768	97	13.1646	1.00943	97	16.3377	1.05813	97	12.1353
CL210.Contig1_All	CL210.Contig1_All	63.82	5	7	89	152	16.9013	5.5415	1.0068	43	23.0111	1.00875	43	20.6465	1.03348	43	11.9625
CL5348.Contig1_All	CL5348.Contig1_All	45.4	22	22	114	674	73.4969	5.79541	0.969525	113	19.739	0.91487	113	18.2393	0.971724	113	14.9424
CL2193.Contig1_All	CL2193.Contig1_All	53.51	27	28	153	542	58.326	9.1001	1.0226	148	15.5355	1.05808	148	23.4989	1.08163	148	14.0134
Unigene10570_All	Unigene10570_All	58.96	27	34	134	731	83.4923	6.44287	0.869469	104	14.5752	0.897339	104	15.528	0.846505	104	16.0003
Unigene3310_All	Unigene3310_All	88.65	14	15	112	185	20.4194	7.79639	0.944927	107	14.928	0.92947	107	17.1653	0.956623	107	13.3125
Unigene8358_All	Unigene8358_All	63.71	22	22	116	372	42.31	8.70459	1.08785	116	15.129	1.05285	116	20.7027	1.07412	116	17.23
Unigene8719_All	Unigene8719_All	62.55	26	26	130	478	53.6177	8.06006	1.00861	130	14.3521	1.03649	130	15.866	0.986895	130	12.9563
Unigene18180_All	Unigene18180_All	66.11	12	12	100	180	20.8461	4.80518	1.10987	100	19.587	1.09328	100	18.1475	1.12514	100	19.4297
CL283.Contig1_All	CL283.Contig1_All	60.13	14	14	85	306	32.8474	6.81494	0.98218	85	16.2111	0.983742	85	16.0569	1.00162	85	11.9581
Unigene1469_All	Unigene1469_All	46.6	32	32	110	854	94.9821	8.06006	1.01361	110	13.7437	1.02754	110	15.5767	1.04406	110	13.0812
CL751.Contig1_All	CL751.Contig1_All	75.38	11	15	80	199	22.4926	6.3667	1.08122	52	16.2098	1.13975	52	25.5355	1.12831	52	19.2817
CL4206.Contig1_All	CL4206.Contig1_All	58.35	18	18	81	389	40.5543	8.82178	0.976773	81	16.7095	1.04706	81	18.0739	1.09792	81	19.699
CL5429.Contig1_All	CL5429.Contig1_All	69.47	21	25	117	488	52.54	5.98584	1.01737	100	23.1188	1.00176	100	20.1868	1.04968	100	16.7348
CL1235.Contig2_All	CL1235.Contig2_All	47.89	17	21	102	474	50.7821	6.37939	1.0118	63	14.8057	1.02144	63	23.7788	1.04488	63	16.8724
Unigene4402_All	Unigene4402_All	72.34	7	7	62	141	14.8127	5.30029	1.0495	62	14.0093	1.148	62	13.3557	1.1078	62	13.5721
Unigene7516_All	Unigene7516_All	55.43	37	38	138	709	80.8679	5.21143	0.944689	134	15.2745	0.960864	134	17.6932	0.990642	134	11.3261
Unigene9727_All	Unigene9727_All	52.42	28	28	93	765	87.7883	6.22705	0.878214	93	12.1896	0.927884	93	16.3054	1.02389	93	14.3594
CL1902.Contig2_All	CL1902.Contig2_All	59.22	22	22	99	412	48.2209	7.02002	1.03141	98	12.9506	1.0717	98	20.4411	1.05783	98	13.5348
CL5628.Contig1_All	CL5628.Contig1_All	62.17	35	36	110	838	96.6254	5.70654	1.001	107	12.2804	0.948942	107	14.4076	1.00949	107	12.5292
CL2910.Contig1_All	CL2910.Contig1_All	56.53	15	20	112	467	53.4129	5.09717	1.01005	87	9.03592	1.04277	87	13.1064	1.06449	87	10.028
Unigene14504_All	Unigene14504_All	63.25	27	27	100	604	64.8725	6.87354	1.03365	100	17.2583	1.01484	100	18.4978	0.998531	100	17.0215
Unigene9839_All	Unigene9839_All	34.93	23	23	90	896	101.318	5.22412	0.984977	88	17.7727	0.874028	88	17.0667	1.0416	88	17.1774
Unigene11546_All	Unigene11546_All	77.96	18	18	74	313	32.8314	8.93896	1.06577	74	20.7832	1.11505	74	21.6052	1.11872	74	18.1814
Unigene8494_All	Unigene8494_All	50.83	31	31	108	785	90.2531	6.46826	0.874284	108	15.335	0.967636	108	14.8827	1.03171	108	12.8854
CL3158.Contig1_All	CL3158.Contig1_All	55.83	10	13	90	240	27.4158	5.03369	1.10143	73	16.1564	1.07698	73	18.2464	1.06613	73	10.0804
Unigene7434_All	Unigene7434_All	70.1	8	13	52	204	23.0679	5.73193	1.00602	19	14.6299	1.08164	19	20.9385	1.07983	19	13.8425
Unigene18620_All	Unigene18620_All	50.49	20	21	118	511	59.3745	4.70361	0.997523	110	19.543	0.974127	110	21.621	1.02532	110	20.3801
Unigene14326_All	Unigene14326_All	66.23	17	17	82	305	31.59	6.37939	0.974382	82	12.3781	1.05357	82	17.3165	1.08215	82	13.5526
Unigene15010_All	Unigene15010_All	78.2	12	12	84	133	14.6705	8.20654	0.942304	83	18.2523	1.02907	83	20.8211	0.99221	83	19.539
Unigene5622_All	Unigene5622_All	39.3	53	53	93	1939	213.916	5.85889	1.10877	93	13.4917	1.13467	93	14.7434	1.05407	93	11.3871
Unigene7046_All	Unigene7046_All	70.38	14	14	76	260	28.4894	6.82959	0.961041	76	20.7067	0.993988	76	17.8544	1.01056	76	15.124
CL5443.Contig1_All	CL5443.Contig1_All	46.15	40	40	82	1157	126.577	6.3667	1.03557	82	14.6711	0.988211	82	14.2452	1.04343	82	14.5243
CL784.Contig3_All	CL784.Contig3_All	32.32	1	13	127	461	50.4294	8.88037	1.32335	1		0.892666	1		0.745051	1
CL5281.Contig1_All	CL5281.Contig1_All	76.51	21	21	78	332	36.3358	5.59229	1.02919	78	13.1061	1.00162	78	12.6908	1.03126	78	11.3511
Unigene14928_All	Unigene14928_All	67.06	16	17	93	337	38.492	5.99854	1.19045	91	12.7103	1.09477	91	15.3752	1.07679	91	11.7901
Unigene7230_All	Unigene7230_All	29.92	6	6	64	254	26.8074	6.72705	0.95099	64	13.6186	0.895631	64	15.7293	0.982613	64	9.84807
Unigene5854_All	Unigene5854_All	44.43	23	24	82	682	76.3736	7.2251	0.907951	77	14.8373	0.906371	77	18.1404	0.932997	77	14.6037
Unigene26011_All	Unigene26011_All	48.2	37	37	92	1002	111.567	5.52881	1.02051	92	12.1923	0.95813	92	16.5092	0.97335	92	13.4892
Unigene9150_All	Unigene9150_All	64.62	24	24	100	472	52.9719	5.94775	0.983013	98	11.1591	1.0098	98	20.7361	1.01611	98	13.7224
CL5007.Contig2_All	CL5007.Contig2_All	28.28	58	58	96	2984	323.873	8.51416	1.08785	95	17.7452	1.01106	95	15.0395	1.00543	95	11.7711
Unigene22203_All	Unigene22203_All	39.43	17	17	74	487	54.8295	4.91943	0.986533	74	13.3691	0.946457	74	16.2798	1.02458	74	10.889
CL534.Contig1_All	CL534.Contig1_All	55.47	10	13	78	256	29.0494	4.91943	1.06704	61	16.3039	1.05244	61	21.6449	1.03454	61	17.557
Unigene11513_All	Unigene11513_All	52.38	18	18	83	399	45.8281	4.58936	1.05647	83	17.0594	0.970359	83	18.836	1.01672	83	19.1405
Unigene11510_All	Unigene11510_All	47.81	33	35	133	709	81.6254	5.14795	1.03157	126	13.9626	1.0108	126	20.7864	0.998339	126	13.6499
Unigene2305_All	Unigene2305_All	55.83	25	25	85	532	60.7647	6.60986	1.03085	81	16.5111	0.978649	81	20.5485	1.01016	81	18.7449
CL3967.Contig1_All	CL3967.Contig1_All	35.35	22	23	105	809	91.9432	6.41748	1.04406	102	12.4481	1.0346	102	14.8314	1.0443	102	14.466
Unigene1942_All	Unigene1942_All	51.26	43	43	121	872	97.7786	8.19189	1.00273	121	16.2902	0.995707	121	17.4441	1.01631	121	13.2485
Unigene3751_All	Unigene3751_All	47.31	18	18	59	520	54.9321	6.99072	0.926921	59	11.2775	1.01008	59	21.4792	0.95865	59	14.8315
CL3928.Contig2_All	CL3928.Contig2_All	49.13	16	17	74	289	32.9768	4.93213	1.13059	71	20.3859	1.1798	71	24.2124	1.08992	71	21.8784
Unigene3811_All	Unigene3811_All	60.16	13	13	63	246	26.2647	5.69385	0.984856	63	15.8986	0.937532	63	23.657	0.996204	63	17.3137
Unigene15937_All	Unigene15937_All	50.2	11	11	57	245	25.8486	8.22119	0.943671	57	12.3102	0.943316	57	14.386	1.01542	57	10.8743
Unigene11561_All	Unigene11561_All	63.42	24	24	105	462	50.9821	7.95752	1.0028	104	14.0421	1.11418	104	22.2093	1.07554	104	12.0941
CL34.Contig4_All	CL34.Contig4_All	53.88	2	16	80	425	47.5272	5.38916	0.779564	2	60.9834	0.742616	2	65.8882	0.754388	2	58.6934
Unigene7856_All	Unigene7856_All	52.68	18	18	97	429	47.6685	7.91357	0.962303	96	16.3487	1.0495	96	19.4152	1.0759	96	11.9548
Unigene10517_All	Unigene10517_All	64.22	13	19	106	436	48.8549	5.32568	0.97203	77	13.1087	0.975425	77	16.4902	0.976452	77	12.777
Unigene11371_All	Unigene11371_All	29.23	11	11	102	390	44.4531	4.62744	0.927849	102	15.7104	0.985883	102	16.3936	1.06791	102	12.6207
CL5026.Contig1_All	CL5026.Contig1_All	29.14	22	22	52	961	105.105	5.40186	1.10433	52	15.0506	1.08963	52	18.7689	1.04127	52	13.6466
Unigene9228_All	Unigene9228_All	40.5	27	28	72	879	95.8811	6.40479	1.01155	71	13.1984	0.974169	71	15.9669	0.989738	71	12.5416
CL2512.Contig4_All	CL2512.Contig4_All	24.16	57	69	103	3552	406.653	6.44287	1.01721	84	10.6465	0.956074	84	11.3146	0.959313	84	11.1962
Unigene10873_All	Unigene10873_All	44.74	14	14	76	380	41.3625	7.60596	0.999136	76	13.7638	0.95679	76	14.5588	1.01542	76	11.0692
Unigene2256_All	Unigene2256_All	74.44	13	13	71	133	14.8776	5.71924	0.971617	69	27.3887	0.892074	69	28.1409	0.953492	69	21.282
CL4149.Contig1_All	CL4149.Contig1_All	52.61	19	19	83	460	51.0397	7.13721	0.950936	83	15.9156	1.00682	83	18.2556	0.991166	83	13.7395
CL3316.Contig1_All	CL3316.Contig1_All	51.93	32	33	78	724	84.0422	8.20654	0.888945	77	15.2363	0.963945	77	15.489	1.04371	77	13.2321
Unigene5009_All	Unigene5009_All	63.95	17	17	72	258	27.9925	8.08936	0.961036	72	14.3808	1.03989	72	21.6168	1.079	72	18.7682
Unigene9218_All	Unigene9218_All	47.04	12	12	69	270	29.6363	8.92432	0.994941	69	20.4166	1.0583	69	23.1036	1.05783	69	22.597
CL210.Contig2_All	CL210.Contig2_All	80.72	1	3	55	83	9.35045	4.58936	1.06336	9	14.0447	0.902602	9	9.42173	1.05105	9	21.0918
CL2436.Contig2_All	CL2436.Contig2_All	19.29	38	38	55	2831	304.462	4.88135	1.21015	55	14.3942	1.15459	55	16.0423	1.15382	55	18.9466
CL5658.Contig1_All	CL5658.Contig1_All	59.76	33	33	142	579	67.7737	5.94775	1.01385	142	12.6738	1.03077	142	18.3816	0.95722	142	15.5107
CL5361.Contig1_All	CL5361.Contig1_All	56.24	26	26	76	649	74.4934	5.22412	1.01051	75	13.9551	1.07331	75	16.17	0.995375	75	14.6305
CL2426.Contig1_All	CL2426.Contig1_All	50.15	25	25	56	674	73.6937	5.79541	0.910465	56	15.5407	0.957938	56	15.7352	1.00621	56	15.2584
CL127.Contig1_All	CL127.Contig1_All	84.46	10	10	60	148	16.4452	4.64014	1.22174	60	17.6284	1.22961	60	26.3319	1.12031	60	17.8212
Unigene21932_All	Unigene21932_All	64.44	17	17	44	360	39.4872	7.82568	1.04477	44	15.1601	1.02706	44	15.5499	0.942591	44	17.3666
Unigene18252_All	Unigene18252_All	61.2	14	14	55	317	34.1293	7.6792	0.92203	55	13.7325	0.998806	55	16.3875	1.05082	55	9.99542
Unigene4586_All	Unigene4586_All	62.76	4	10	95	145	16.67	9.84717	1.09257	30	21.3332	0.976396	30	22.3677	0.938149	30	22.6833
Unigene9859_All	Unigene9859_All	52.27	21	21	54	528	56.8941	6.49365	0.998436	54	11.8695	1.05503	54	11.0893	1.03114	54	10.5878
Unigene8201_All	Unigene8201_All	29.51	2	9	55	410	43.9301	5.26221	1.07949	3	9.64473	0.932713	3	24.2102	1.02216	3	33.3988
Unigene8073_All	Unigene8073_All	54.53	18	18	83	464	53.085	4.89404	0.943792	81	14.3412	0.931805	81	13.9436	1.01112	81	11.4365
Unigene10473_All	Unigene10473_All	36.9	20	21	52	626	68.131	5.57959	0.962362	50	19.677	1.10329	50	22.8571	1.08754	50	17.8381
Unigene14790_All	Unigene14790_All	50.68	13	13	60	365	40.8206	4.94482	1.20095	60	21.024	1.12554	60	22.2588	1.0506	60	15.7611
CL4969.Contig1_All	CL4969.Contig1_All	55.09	24	24	55	619	69.6488	5.77002	0.981436	55	11.3285	0.905529	55	13.5325	0.963449	55	15.7283
CL4620.Contig1_All	CL4620.Contig1_All	52.4	15	15	61	416	46.5638	8.55811	0.996874	61	15.7191	1.0527	61	14.7743	1.05144	61	13.3624
Unigene2335_All	Unigene2335_All	15.58	40	40	72	3608	396.786	5.37646	1.14295	69	15.3976	1.09935	69	13.6562	1.00994	69	11.9022
Unigene7232_All	Unigene7232_All	89.57	10	10	74	115	12.4994	4.91943	1.15135	70	16.0503	0.967713	70	19.7724	1.02495	70	17.2622
Unigene3910_All	Unigene3910_All	52.87	18	18	54	401	43.3969	8.96826	1.0001	54	15.6344	1.03631	54	16.9037	1.05915	54	19.2479
Unigene3536_All	Unigene3536_All	63.16	7	7	89	133	14.2389	4.81787	0.913878	86	15.8327	0.894197	86	16.0848	0.941604	86	13.3092
Unigene2362_All	Unigene2362_All	59.59	8	10	32	245	25.7165	6.93213	0.947722	18	6.38917	0.988549	18	18.6729	0.99631	18	10.4019
Unigene5465_All	Unigene5465_All	76.39	10	10	66	144	15.9781	5.03369	1.12733	66	15.3223	1.19927	66	13.9425	1.09339	66	14.9091
CL325.Contig4_All	CL325.Contig4_All	73.52	1	23	74	321	35.6381	5.04639	1.26873	5	9.38416	0.961696	5	15.5944	1.01212	5	3.63504
Unigene14475_All	Unigene14475_All	73.26	9	9	34	172	19.7528	4.84326	1.06621	34	14.8665	1.06254	34	19.5912	1.0702	34	22.6856
Unigene18055_All	Unigene18055_All	55.31	21	21	79	405	45.8671	6.43018	1.00993	75	18.4266	0.941118	75	20.9298	1.02453	75	17.11
Unigene3957_All	Unigene3957_All	27.78	23	23	45	882	101.739	6.90283	0.942745	45	12.8532	0.952866	45	12.9247	0.992077	45	13.5656
CL948.Contig2_All	CL948.Contig2_All	56.41	17	18	73	273	31.36	4.75439	1.07853	70	18.2814	1.16697	70	19.9712	1.05825	70	12.7776
CL1581.Contig4_All	CL1581.Contig4_All	34.84	1	27	69	973	109.077	7.13721	1.09924	5	22.0523	1.09629	5	1.9204	1.03803	5	9.26836
Unigene21824_All	Unigene21824_All	52.71	33	33	98	738	80.1361	8.14795	1.05618	97	18.1256	1.15437	97	24.5871	1.10575	97	18.874
Unigene7841_All	Unigene7841_All	45.69	28	28	104	777	88.2397	6.01123	0.911972	104	13.4796	0.91332	104	13.7061	1.02385	104	16.5489
CL3284.Contig1_All	CL3284.Contig1_All	50.23	17	17	58	432	47.5489	5.8208	1.00057	58	15.3092	1.03677	58	22.1195	1.05519	58	18.3855
Unigene22017_All	Unigene22017_All	48.37	10	10	60	215	24.3271	9.71533	1.03796	55	12.324	1.02145	55	12.705	1.03126	55	11.1337
CL325.Contig1_All	CL325.Contig1_All	73.07	1	23	71	323	35.8282	5.05908	1.86339	2	47.0342	1.55733	2	36.3427	1.38462	2	33.7019
CL325.Contig2_All	CL325.Contig2_All	72.05	1	23	72	322	35.7962	5.17334	1.28771	3	4.97827	1.07162	3	25.8844	0.991339	3	19.771
Unigene29623_All	Unigene29623_All	40.26	13	13	36	385	42.5115	7.00537	1.06028	36	19.8164	1.05323	36	19.5936	0.981676	36	11.4518
Unigene18156_All	Unigene18156_All	41.22	6	6	53	148	16.8212	4.28467	1.14441	53	17.4044	1.22284	53	13.4046	1.10997	53	15.8751
Unigene9180_All	Unigene9180_All	41.93	15	15	49	415	45.6476	8.17725	1.05354	49	15.5715	1.02201	49	14.3431	0.992157	49	15.478
Unigene14353_All	Unigene14353_All	67.71	13	13	51	223	24.4552	4.67822	1.12125	51	19.4141	1.12638	51	29.713	1.10003	51	15.8462
Unigene21941_All	Unigene21941_All	55.28	7	7	55	199	23.3512	6.22705	0.983276	55	24.0848	1.07973	55	20.9378	1.04887	55	20.2908
CL2105.Contig4_All	CL2105.Contig4_All	34.74	26	31	67	1117	121.785	6.41748	0.962732	60	15.6136	0.974279	60	16.8529	0.965255	60	13.3857
CL4064.Contig1_All	CL4064.Contig1_All	61.39	21	21	51	505	54.6572	6.60986	1.03524	51	15.2157	0.997659	51	12.754	0.990761	51	9.64409
Unigene10571_All	Unigene10571_All	42.31	20	28	74	754	86.3389	6.48096	1.00391	42	19.5578	0.899226	42	22.0472	0.906953	42	20.5606
Unigene29735_All	Unigene29735_All	49.44	23	23	66	538	58.2349	5.35107	0.97173	65	16.2935	1.02881	65	16.4414	0.996483	65	13.8503
CL374.Contig3_All	CL374.Contig3_All	45.45	3	10	56	286	31.6747	5.16064	1.48303	6	18.1421	1.08947	6	11.7913	1.12598	6	6.60875
Unigene11483_All	Unigene11483_All	54.51	15	15	64	288	32.9194	9.92041	1.02348	64	12.615	0.934338	64	11.5599	1.0243	64	8.86126
CL5419.Contig1_All	CL5419.Contig1_All	54.1	7	10	33	244	25.8877	7.97217	0.873264	18	11.4032	0.899652	18	16.6213	0.982657	18	10.5582
Unigene10533_All	Unigene10533_All	51.77	16	17	67	396	45.6525	5.03369	0.915119	61	17.1901	0.962107	61	18.032	0.957131	61	12.8533
Unigene8449_All	Unigene8449_All	54.35	24	24	62	655	74.4417	5.88428	0.986058	62	11.9215	0.989429	62	17.4451	1.02035	62	12.3183
Unigene26057_All	Unigene26057_All	56.03	23	24	96	514	59.1994	4.66553	0.994899	86	12.8806	0.966457	86	16.2576	1.02165	86	11.6525
Unigene18472_All	Unigene18472_All	49.77	15	15	53	428	48.0895	5.94775	1.08803	51	13.7939	1.01566	51	15.567	1.04623	51	12.6113
Unigene9739_All	Unigene9739_All	54.71	22	22	51	541	58.4986	7.06396	0.997509	51	14.3151	1.01624	51	16.3469	1.0142	51	12.9175
Unigene5462_All	Unigene5462_All	54.87	13	13	58	226	26.16	8.30908	1.08391	58	16.0348	1.18504	58	19.8337	1.13243	58	19.9098
CL1581.Contig3_All	CL1581.Contig3_All	34.53	2	28	69	999	112.396	7.09326	1.3303	5	15.257	1.39618	5	19.8887	1.1968	5	19.3575
CL1370.Contig1_All	CL1370.Contig1_All	52.37	26	26	50	655	71.5529	6.94678	0.986636	50	10.3685	1.06568	50	11.1772	1.04832	50	8.90907
CL99.Contig1_All	CL99.Contig1_All	16.37	3	8	40	617	67.7415	5.74463	0.845003	5	6.69312	0.886354	5	7.65463	1.06035	5	5.99701
Unigene26371_All	Unigene26371_All	64.29	4	4	32	84	9.52464	4.7417	0.9601	32	15.7995	0.99646	32	16.7392	0.944242	32	14.7834
Unigene3599_All	Unigene3599_All	42.97	28	28	64	854	96.9565	5.59229	1.06733	63	10.7429	0.989406	63	11.9258	0.971276	63	8.64983
Unigene18234_All	Unigene18234_All	95.41	5	6	30	109	11.1556	4.28467	1.14323	29	20.892	1.01271	29	24.2621	1.06504	29	15.9133
Unigene2767_All	Unigene2767_All	49.38	22	22	80	569	61.5845	7.00537	0.883698	79	16.6594	0.96203	79	17.8537	1.0109	79	16.2495
CL2424.Contig3_All	CL2424.Contig3_All	55.25	13	13	54	257	27.6013	7.79639	0.956574	54	13.7038	1.01171	54	12.2902	1.00689	54	12.3161
CL1744.Contig1_All	CL1744.Contig1_All	52.68	8	8	35	224	24.7756	7.13721	1.01097	34	12.2148	0.943945	34	16.4125	0.989722	34	10.5018
Unigene9649_All	Unigene9649_All	60.44	15	15	52	273	29.3953	9.18799	0.957382	52	18.4148	0.968707	52	17.4389	0.976316	52	14.1669
Unigene29648_All	Unigene29648_All	45.66	32	32	49	898	100.455	5.2876	0.991673	49	13.5477	0.988715	49	16.9111	0.997121	49	11.1096
Unigene5644_All	Unigene5644_All	53.08	24	24	65	520	57.0271	6.56592	1.0089	65	13.6867	0.957255	65	16.9479	0.991806	65	11.0846
CL3788.Contig1_All	CL3788.Contig1_All	44.59	12	13	46	388	40.8469	7.6499	1.03712	43	14.3082	1.04825	43	18.6185	1.06096	43	10.3119
CL1147.Contig1_All	CL1147.Contig1_All	53.17	19	21	51	504	56.0365	4.99561	1.16642	46	11.5499	1.11285	46	15.3185	1.10674	46	11.9187
Unigene6257_All	Unigene6257_All	79.05	11	11	59	148	16.9564	6.56592	1.05555	59	20.4507	0.991363	59	18.7984	0.995983	59	25.4516
CL4821.Contig1_All	CL4821.Contig1_All	38.81	11	11	29	402	42.7034	7.15186	1.04116	29	10.7644	1.00433	29	21.0897	1.03363	29	11.6347
Unigene7498_All	Unigene7498_All	47.03	8	8	37	202	22.0353	8.44092	0.90537	37	20.0963	0.932389	37	18.4626	1.03657	37	21.6982
Unigene7618_All	Unigene7618_All	36.42	14	14	37	508	56.4142	6.48096	0.925627	37	14.9078	0.96886	37	14.787	0.978434	37	12.8392
CL5419.Contig2_All	CL5419.Contig2_All	54.44	7	11	37	248	26.1899	9.0708	0.809611	16	7.64945	1.00147	16	10.8171	0.956806	16	9.70808
Unigene22159_All	Unigene22159_All	52.7	18	18	51	408	44.2269	7.91357	0.966545	51	11.8326	0.979617	51	10.8526	0.983359	51	8.77039
Unigene15089_All	Unigene15089_All	36.34	28	29	53	930	101.732	6.45557	0.961125	52	13.188	0.956233	52	16.1959	0.995412	52	12.731
CL2129.Contig1_All	CL2129.Contig1_All	35.53	13	13	41	501	56.2794	7.66455	1.01472	41	13.9025	1.00992	41	17.5443	1.02088	41	14.7849
Unigene14410_All	Unigene14410_All	33.74	22	22	48	904	98.9531	5.47803	1.04534	48	11.0121	0.962393	48	15.2033	0.973111	48	7.38873
Unigene11526_All	Unigene11526_All	55.85	19	20	69	376	42.5425	7.06396	1.07162	63	14.0421	1.0439	63	14.7223	1.11347	63	14.5466
CL4040.Contig2_All	CL4040.Contig2_All	33.93	32	33	79	1014	115.865	9.01221	0.955206	77	12.7349	0.966825	77	16.8216	0.956047	77	10.5805
CL1017.Contig1_All	CL1017.Contig1_All	32.15	20	20	46	675	78.2581	6.58057	1.0058	46	11.9844	0.902242	46	15.1396	0.967708	46	9.7349
Unigene22213_All	Unigene22213_All	50.47	17	17	40	422	47.0575	6.60986	1.02553	40	14.2147	0.994186	40	14.2948	0.934504	40	13.6959
Unigene15057_All	Unigene15057_All	29.8	25	25	47	1000	110.093	5.5542	1.03597	47	15.5125	1.0504	47	13.7827	0.961698	47	15.3647
Unigene9182_All	Unigene9182_All	38.58	15	15	48	451	50.4062	6.1001	0.913412	48	13.9469	0.899285	48	11.589	0.973611	48	11.855
Unigene8098_All	Unigene8098_All	54.34	19	19	73	392	42.7046	6.99072	0.946876	73	14.366	0.949086	73	16.5057	1.05002	73	12.4073
Unigene7012_All	Unigene7012_All	43.28	7	7	34	201	22.0724	5.98584	1.008	34	19.0055	0.966121	34	22.8958	0.993464	34	12.9347
Unigene9409_All	Unigene9409_All	32.91	17	19	34	784	86.8996	5.22412	1.05581	30	11.0524	1.05841	30	15.9742	1.03544	30	11.5005
Unigene10612_All	Unigene10612_All	43.19	9	16	73	477	53.446	6.02393	0.925643	47	18.2926	1.02731	47	18.8649	0.999887	47	15.864
CL1885.Contig2_All	CL1885.Contig2_All	41.91	17	17	54	451	49.947	6.31592	0.925882	54	17.6974	0.906485	54	14.4666	0.891371	54	15.9679
Unigene7842_All	Unigene7842_All	73.68	20	20	62	285	31.7273	5.26221	0.977053	62	14.8449	0.964613	62	17.3479	1.02378	62	16.1439
CL2623.Contig1_All	CL2623.Contig1_All	40.92	19	19	43	633	69.8827	7.37158	0.950571	43	15.3753	0.954384	43	16.7269	0.994168	43	14.6153
CL1478.Contig1_All	CL1478.Contig1_All	53.37	15	15	52	371	41.0406	6.44287	1.02254	51	19.9312	1.00841	51	16.9937	1.0402	51	15.2482
Unigene8927_All	Unigene8927_All	46.95	22	22	52	622	67.3799	8.70459	1.02772	52	17.8731	1.01584	52	21.1114	1.02259	52	19.5813
Unigene21963_All	Unigene21963_All	46.35	15	15	45	466	49.2839	8.20654	1.04789	45	15.554	1.06192	45	16.2958	1.0399	45	15.3884
CL3147.Contig1_All	CL3147.Contig1_All	64.29	22	23	65	406	45.8434	6.46826	1.07214	62	19.2745	1.00715	62	23.3199	1.02201	62	19.2838
CL3785.Contig2_All	CL3785.Contig2_All	69.17	12	12	31	240	25.8224	7.26904	0.974127	31	15.6331	0.98116	31	19.95	0.979045	31	12.4008
Unigene29251_All	Unigene29251_All	47.54	19	19	52	528	57.3904	6.56592	1.00445	52	10.4818	1.04533	52	12.801	1.00868	52	10.9856
Unigene16616_All	Unigene16616_All	42.64	12	13	61	394	44.6831	8.49951	0.976191	55	14.5858	0.932553	55	11.956	0.977838	55	13.3613
Unigene8901_All	Unigene8901_All	52.98	15	17	40	419	45.7616	7.04932	0.943305	37	10.1387	0.936751	37	15.5102	0.995341	37	10.7441
Unigene22033_All	Unigene22033_All	40.68	13	13	42	499	53.3347	6.37939	1.11732	42	16.3464	1.1563	42	15.2959	1.12726	42	14.5867
CL2670.Contig1_All	CL2670.Contig1_All	66.88	11	11	43	160	17.6339	5.35107	1.13312	43	16.9611	1.07511	43	22.0518	1.10699	43	19.7071
Unigene29368_All	Unigene29368_All	30.01	18	19	54	803	92.1571	6.7124	0.9553	52	9.12646	0.982637	52	14.6872	1.03182	52	13.9147
Unigene15106_All	Unigene15106_All	43.76	16	16	40	473	50.6978	6.68311	0.93029	40	11.0404	1.02881	40	15.897	1.02684	40	13.3655
Unigene29543_All	Unigene29543_All	39.44	16	16	46	426	49.7393	7.23975	0.878136	46	13.7705	0.919576	46	9.84232	0.949937	46	10.2698
Unigene9779_All	Unigene9779_All	44.27	21	21	90	576	69.3624	7.15186	1.14015	89	16.2746	0.970904	89	16.5873	0.949239	89	15.0727
CL1556.Contig1_All	CL1556.Contig1_All	42.47	10	17	77	478	54.0122	5.74463	0.928541	52	17.5915	0.994621	52	11.9389	0.98124	52	11.9387
Unigene11858_All	Unigene11858_All	34.83	26	26	40	959	104.21	6.87354	1.04889	40	14.5938	1.0391	40	18.9159	1.01868	40	17.2609
Unigene11375_All	Unigene11375_All	71.49	18	18	57	242	26.5972	9.59814	0.997819	57	17.1489	0.996092	57	20.9021	0.974922	57	22.5315
CL4539.Contig1_All	CL4539.Contig1_All	24.8	1	10	34	512	57.3192	5.65576	1.24505	1		1.12832	1		1.17643	1
Unigene9829_All	Unigene9829_All	39.75	19	19	31	644	71.4277	9.11475	0.959187	31	12.8433	0.950729	31	14.2714	0.977162	31	17.7427
Unigene18066_All	Unigene18066_All	38.03	14	14	66	355	38.7628	8.45557	1.00824	64	21.8688	1.07664	64	16.3153	1.14317	64	16.6336
CL2022.Contig1_All	CL2022.Contig1_All	44.23	13	14	44	407	45.5146	4.76709	0.995536	43	15.7247	0.955617	43	16.8393	0.998363	43	8.2729
CL5425.Contig1_All	CL5425.Contig1_All	37.41	22	22	45	727	80.8032	5.08447	0.864224	45	15.6493	0.949629	45	10.2784	1.01168	45	13.171
Unigene534_All	Unigene534_All	58.9	17	17	39	309	33.0231	7.21045	0.832272	39	13.5746	0.992515	39	14.8447	0.988869	39	11.0129
Unigene14427_All	Unigene14427_All	31.61	18	18	37	658	74.2458	8.23584	0.985034	37	10.7586	1.02848	37	12.0603	1.05142	37	9.09469
Unigene11456_All	Unigene11456_All	67.02	9	11	51	191	21.5541	7.32764	1.01616	37	20.1178	0.973567	38	25.633	1.05434	38	20.4297
CL3445.Contig1_All	CL3445.Contig1_All	81.59	12	16	84	239	27.8057	5.37646	0.983959	51	13.8616	0.995329	51	19.3809	0.943892	51	16.2389
Unigene1086_All	Unigene1086_All	33.9	14	14	34	531	58.2154	8.04541	0.961031	34	14.66	1.06511	34	11.3417	1.04362	34	17.1783
Unigene8703_All	Unigene8703_All	86.84	1	7	73	76	8.5336	7.25439	1.01423	8	7.40528	1.08465	8	9.31045	1.04602	8	6.245
CL4009.Contig1_All	CL4009.Contig1_All	51.71	16	16	50	468	50.742	6.65381	0.985289	50	15.3685	0.988988	50	13.4301	0.99277	50	20.4593
Unigene29357_All	Unigene29357_All	57.94	19	20	51	428	47.6667	5.22412	1.05087	50	12.1439	0.960227	50	15.7524	0.97285	50	13.2503
Unigene22066_All	Unigene22066_All	27.61	7	8	48	402	45.7506	8.39697	1.02402	42	15.6517	0.980327	42	16.7579	1.00083	42	12.6418
Unigene18669_All	Unigene18669_All	36.06	14	15	36	477	52.1196	8.01611	1.01723	35	12.0946	1.01175	35	17.1399	1.00905	35	13.9139
Unigene19108_All	Unigene19108_All	57.66	9	12	46	248	26.3469	6.93213	0.952878	34	11.0221	0.95875	34	11.5642	0.971027	34	11.3172
Unigene18199_All	Unigene18199_All	51.85	13	13	53	243	27.4954	8.80713	1.02192	53	12.879	1.14553	53	8.6977	1.13462	53	11.9595
Unigene26003_All	Unigene26003_All	56.04	8	8	48	182	20.1116	9.36377	1.3036	46	26.9459	1.13459	46	12.1093	1.07065	46	10.8482
Unigene29969_All	Unigene29969_All	44.97	16	16	38	378	42.5374	6.66846	1.08663	38	12.7904	1.0389	38	18.6248	0.970022	38	17.6589
CL3786.Contig2_All	CL3786.Contig2_All	39.67	24	24	56	721	81.9013	5.46533	1.02685	56	13.9133	0.99242	56	10.174	1.00471	56	9.54064
CL651.Contig1_All	CL651.Contig1_All	50.49	2	5	43	103	11.3744	11.356	1.24255	13	17.6867	0.968835	13	13.0088	1.01643	13	7.04898
Unigene2606_All	Unigene2606_All	54.17	17	17	42	360	41.6745	8.646	1.12402	41	15.373	1.07257	41	14.7892	1.04874	41	12.5443
Unigene10783_All	Unigene10783_All	34.29	27	27	49	974	110.246	5.61768	1.07246	49	14.7939	0.967469	49	15.3801	0.921562	49	16.5305
Unigene4481_All	Unigene4481_All	22.61	12	12	28	637	68.5263	5.19873	0.958823	28	11.488	0.964692	28	14.8152	0.978293	28	15.4354
Unigene12097_All	Unigene12097_All	50.81	16	16	38	370	40.5836	7.89893	0.929126	38	15.3097	0.943213	38	16.0258	0.992594	38	10.045
CL3254.Contig1_All	CL3254.Contig1_All	27.07	2	11	36	484	53.2681	5.59229	0.895318	3	8.19971	1.04537	3	1.84287	0.992467	3	12.3626
Unigene25683_All	Unigene25683_All	36.84	18	18	42	665	75.5859	6.53662	1.05815	42	16.3763	1.03822	42	10.1875	1.03443	42	16.8433
Unigene15381_All	Unigene15381_All	52.47	14	14	43	223	21.7803	10.6675	1.22262	43	16.4645	1.18266	43	26.6196	1.03951	43	16.0167
Unigene5469_All	Unigene5469_All	70.31	10	10	64	128	14.2742	7.89893	0.958449	64	23.0906	0.950206	63	19.6443	0.972115	63	19.1606
CL500.Contig1_All	CL500.Contig1_All	43.02	23	23	50	695	78.3263	5.71924	1.03346	50	16.3425	1.02511	50	18.1185	1.03522	50	13.5376
Unigene4404_All	Unigene4404_All	28.93	12	12	28	553	63.152	6.55127	1.02179	28	13.3936	1.03538	28	10.9963	1.02694	28	10.8067
Unigene7772_All	Unigene7772_All	51.05	9	9	31	239	26.331	5.04639	0.996565	31	13.89	0.938353	31	10.0984	0.937085	31	13.3336
Unigene1194_All	Unigene1194_All	19.25	23	23	45	1413	156.505	4.76709	1.10496	44	17.8269	1.07674	44	17.6995	1.00172	44	11.6334
CL4737.Contig1_All	CL4737.Contig1_All	24.65	10	10	23	576	62.4527	6.17627	0.859919	23	21.8972	0.761631	23	30.5196	0.810191	23	22.884
CL4383.Contig1_All	CL4383.Contig1_All	36.14	13	14	22	498	55.5382	4.84326	1.08307	21	14.7902	1.11454	21	10.6805	0.990762	21	8.81448
Unigene8915_All	Unigene8915_All	69.4	8	10	35	183	20.3712	5.09717	1.05771	22	13.9858	1.05951	22	11.5569	1.02588	22	8.06945
Unigene25530_All	Unigene25530_All	48.11	13	13	63	264	29.9158	9.67139	0.976867	63	13.3652	1.01663	63	17.3897	1.0079	63	15.4883
CL3427.Contig1_All	CL3427.Contig1_All	64.14	10	10	46	145	16.3547	4.24658	1.00179	45	12.7045	0.975217	45	17.2094	0.985893	45	11.3037
CL4566.Contig1_All	CL4566.Contig1_All	22.84	26	26	52	1353	151.495	7.69385	0.973678	52	11.2949	0.994067	52	13.9767	1.02161	52	12.5659
CL304.Contig1_All	CL304.Contig1_All	34.5	1	11	48	342	37.3935	4.91943	1.20257	1		0.986241	1		1.0323	1
Unigene7477_All	Unigene7477_All	35.47	1	11	49	344	37.8146	4.98291	1.18002	2	28.0069	1.12059	2	31.3762	1.28684	2	25.0617
CL1539.Contig3_All	CL1539.Contig3_All	56.08	15	15	29	337	35.5365	7.88428	1.00869	29	6.45449	0.962466	29	11.9486	0.992843	29	6.2596
CL5119.Contig1_All	CL5119.Contig1_All	70.07	7	7	29	147	15.0165	6.50732	1.07505	29	19.7135	1.00347	29	20.3904	1.04725	29	14.8568
Unigene29262_All	Unigene29262_All	38.41	19	19	44	643	75.0655	6.85889	1.16235	44	16.8083	0.861042	44	13.5109	0.814431	44	16.9193
Unigene18966_All	Unigene18966_All	64.84	13	13	45	256	27.2045	9.34912	0.905336	45	17.6397	0.967628	45	18.5986	1.05806	45	18.8401
CL453.Contig1_All	CL453.Contig1_All	46.03	1	7	23	252	26.1482	8.79248	0.971917	6	8.66792	1.04245	6	10.6705	1.11829	6	15.0668
CL4601.Contig1_All	CL4601.Contig1_All	50.92	20	21	68	489	52.8474	7.79639	1.0142	67	14.2567	0.990153	67	18.5937	0.984278	67	12.6307
Unigene9026_All	Unigene9026_All	36.36	10	10	40	352	39.7698	6.62451	0.959934	40	17.9464	0.94904	40	15.4492	0.956961	40	10.1318
Unigene11136_All	Unigene11136_All	27.79	21	21	36	993	111.766	5.30029	1.0422	36	15.8747	0.982711	36	16.4872	1.00319	36	15.601
CL1436.Contig1_All	CL1436.Contig1_All	35.89	25	25	45	861	97.0129	6.72705	0.963414	45	11.7043	1.02636	45	13.3949	1.03741	45	10.9793
CL5593.Contig1_All	CL5593.Contig1_All	43.56	16	17	46	388	40.5622	7.06396	1.26784	43	30.0468	1.30951	43	22.8278	1.19621	43	17.8652
CL252.Contig1_All	CL252.Contig1_All	13.53	34	34	46	3179	357.595	6.21436	1.05574	46	11.2416	1.00872	46	15.4285	0.958506	46	14.7679
Unigene10104_All	Unigene10104_All	32.95	18	19	37	789	91.4906	6.16357	0.841696	35	17.8783	1.01429	35	10.5109	1.0124	35	10.1792
CL2910.Contig6_All	CL2910.Contig6_All	31.18	4	12	43	465	53.4018	5.32568	0.949786	15	13.5216	0.957129	15	16.8262	1.07172	15	17.2515
Unigene10680_All	Unigene10680_All	34.66	24	24	50	805	92.5959	6.48096	1.0139	50	11.6234	1.05091	50	15.2252	0.996569	50	14.2684
Unigene21833_All	Unigene21833_All	59.33	7	7	33	150	16.3325	8.1626	0.978625	33	14.8223	1.1861	33	17.798	1.12023	33	16.9729
Unigene9459_All	Unigene9459_All	58.87	18	19	45	389	43.8873	8.41162	1.07773	44	17.7247	1.03502	44	14.3783	0.995213	44	13.4077
Unigene26058_All	Unigene26058_All	60.61	17	17	45	363	37.8526	8.20654	1.00491	45	16.889	1.06959	45	16.7796	1.07778	45	14.6348
Unigene14454_All	Unigene14454_All	52.72	15	15	31	313	34.8992	6.65381	0.95767	31	17.3975	1.01476	31	21.2021	1.0671	31	16.8913
Unigene29334_All	Unigene29334_All	30.93	19	19	34	805	91.182	5.93506	0.940293	34	12.2428	0.938125	34	18.3416	0.899671	34	13.3407
CL4222.Contig1_All	CL4222.Contig1_All	67.35	6	6	24	98	10.8874	4.64014	1.07514	24	23.1016	1.05276	24	32.1271	1.05033	24	14.7007
Unigene5670_All	Unigene5670_All	39.81	8	8	25	206	23.9264	9.979	0.945929	25	15.7786	0.992486	25	17.2207	1.02491	25	10.8705
CL720.Contig2_All	CL720.Contig2_All	36.78	22	22	51	726	82.6924	8.88037	0.985513	50	12.7604	0.945998	50	14.8379	0.958181	50	12.7024
Unigene22705_All	Unigene22705_All	60.92	10	10	22	238	25.9691	5.07178	0.972212	22	11.2843	0.992155	22	15.4688	0.945527	22	13.4627
CL4703.Contig1_All	CL4703.Contig1_All	55.32	7	7	39	141	16.1829	8.5874	1.41223	39	17.3829	0.944387	39	13.4133	0.852827	39	15.6509
Unigene8519_All	Unigene8519_All	45.14	21	21	41	494	56.2965	8.23584	1.0747	41	8.27453	1.03051	41	15.4735	0.997856	41	11.2508
Unigene2300_All	Unigene2300_All	72.32	6	6	38	112	11.5178	4.60205	1.03026	38	21.5095	1.078	38	21.4862	1.10903	38	22.9984
Unigene4618_All	Unigene4618_All	32.17	11	11	23	457	50.9787	5.07178	0.954073	23	10.5589	0.992278	23	11.7463	0.950269	23	10.8706
Unigene8824_All	Unigene8824_All	35.77	16	17	36	534	58.2426	8.55811	1.1356	35	9.32503	1.04899	35	13.2831	1.01602	35	14.4847
Unigene9098_All	Unigene9098_All	42.9	13	13	48	324	34.531	8.83643	0.990579	48	21.0149	0.993156	48	24.7477	0.977576	48	22.6963
Unigene18229_All	Unigene18229_All	56.9	14	14	52	290	30.3025	8.71924	1.02974	52	15.5091	1.01351	52	23.6192	1.12387	52	15.4352
Unigene4857_All	Unigene4857_All	61.97	19	19	53	468	51.1789	6.02393	1.0741	53	22.8104	1.19682	53	25.8582	1.13894	53	21.5453
Unigene18146_All	Unigene18146_All	46.12	8	8	35	206	23.5778	10.6235	0.926527	35	11.8282	0.90061	35	16.6184	0.977974	35	18.6402
Unigene7708_All	Unigene7708_All	53.41	5	5	47	88	9.59318	8.85107	0.933239	47	14.2247	0.929658	47	15.1996	1.00049	47	8.57952
CL525.Contig1_All	CL525.Contig1_All	36.59	16	18	25	634	70.3926	5.69385	1.07794	21	14.2887	0.909654	21	19.3012	0.908512	21	9.64494
Unigene866_All	Unigene866_All	53.66	3	3	35	82	9.25372	8.90967	1.01958	35	14.8767	0.936669	35	22.486	1.01071	35	14.9389
CL3383.Contig1_All	CL3383.Contig1_All	42.72	15	16	38	536	58.968	7.15186	0.975839	34	13.3507	1.0189	34	20.4828	1.03427	34	15.5726
Unigene9499_All	Unigene9499_All	47.27	15	15	48	440	48.6291	5.0083	0.942245	48	12.0786	0.929339	48	21.5217	0.991203	48	16.5541
Unigene14935_All	Unigene14935_All	65.55	14	14	59	238	27.7043	7.40088	0.960252	59	11.8272	0.926183	59	14.066	0.930854	59	10.5964
Unigene4025_All	Unigene4025_All	29.46	14	15	34	533	60.1004	5.89697	0.909313	30	17.9386	0.922919	30	16.3985	0.953807	30	16.0583
Unigene10647_All	Unigene10647_All	46.89	20	20	39	482	54.7463	8.80713	0.943444	39	11.1631	0.932927	39	13.8965	0.952087	39	9.73228
Unigene18379_All	Unigene18379_All	37.55	14	14	36	538	58.3816	7.73779	0.949966	36	10.6276	1.02434	36	9.61876	1.01724	36	6.95228
Unigene9363_All	Unigene9363_All	33.12	35	35	56	1229	138.909	6.56592	0.906491	56	16.8746	1.07024	56	16.0988	1.1083	56	13.7064
Unigene4715_All	Unigene4715_All	21.21	19	19	34	1240	136.015	6.65381	1.02245	33	11.4528	0.950174	33	16.4394	0.924643	33	9.73414
Unigene11610_All	Unigene11610_All	57.14	5	5	19	112	12.4111	5.49072	1.63611	19	33.8478	1.46503	19	30.6593	1.34544	19	36.3255
Unigene4730_All	Unigene4730_All	65.38	8	8	76	156	16.7593	7.89893	1.04188	76	15.2695	1.01017	76	14.0085	0.971065	76	12.1509
CL226.Contig2_All	CL226.Contig2_All	46.36	20	21	53	481	56.2652	8.06006	1.01164	46	14.4744	0.977022	46	14.9951	1.05849	46	10.8152
CL4251.Contig1_All	CL4251.Contig1_All	48.19	26	26	55	664	76.4438	6.94678	0.996116	55	11.8022	0.911563	55	12.7172	0.982166	55	14.8484
Unigene8715_All	Unigene8715_All	63.46	6	6	36	104	11.7141	5.79541	0.995692	36	11.5745	0.986954	36	13.581	0.995479	36	9.07663
Unigene5855_All	Unigene5855_All	38.71	15	16	43	558	62.6497	6.91748	0.948455	38	9.53241	0.912458	38	15.964	0.965022	38	7.807
CL784.Contig1_All	CL784.Contig1_All	19.26	1	8	69	462	50.1091	9.01221	1.10081	2	36.8508	1.07451	2	26.7128	1.04454	2	41.3767
CL195.Contig1_All	CL195.Contig1_All	40.98	27	27	45	837	90.0975	6.84424	1.17245	44	13.5614	1.12673	44	16.9297	1.03604	44	11.1886
Unigene8457_All	Unigene8457_All	45.52	16	16	31	558	60.2887	5.70654	0.962709	31	20.2332	0.980055	31	18.4562	0.928576	31	20.0622
Unigene11431_All	Unigene11431_All	39.43	11	11	32	246	27.446	9.46631	1.02618	31	15.1238	1.10301	31	18.1857	1.03213	31	11.6877
Unigene9658_All	Unigene9658_All	45.92	12	12	43	392	40.8634	7.84033	0.914931	43	18.3099	0.925186	43	14.4698	1.0174	43	12.6558
Unigene8540_All	Unigene8540_All	43.27	12	12	28	379	41.6964	7.34229	1.11323	28	12.5352	1.13702	28	16.9853	1.10908	28	14.34
CL4951.Contig2_All	CL4951.Contig2_All	34.02	18	18	31	682	78.3838	6.27783	1.394	31	18.7151	1.29207	31	14.5093	1.02107	31	12.8675
Unigene25688_All	Unigene25688_All	74.39	15	15	37	246	26.5415	8.93896	0.93707	37	17.2525	0.973183	37	15.7252	1.03553	37	15.0107
CL3419.Contig1_All	CL3419.Contig1_All	29	18	18	39	600	68.4618	5.69385	1.00766	39	8.17127	1.03758	39	13.7057	1.05079	39	16.3977
CL516.Contig2_All	CL516.Contig2_All	44.23	4	9	19	260	26.8699	5.66846	1.23178	10	14.3138	1.33999	10	17.8757	1.18317	10	13.4253
Unigene8699_All	Unigene8699_All	41.39	8	8	16	302	33.238	5.26221	1.01692	16	11.796	1.00457	16	18.129	0.967405	16	8.84836
Unigene14514_All	Unigene14514_All	11.31	1	3	21	442	48.8329	5.2876	0.924876	4	5.4688	0.931749	4	4.35498	0.945002	4	5.28161
Unigene22242_All	Unigene22242_All	37.55	16	18	46	538	59.5564	7.00537	0.873876	37	11.2401	0.982965	37	15.3683	1.01688	37	15.1394
CL3040.Contig1_All	CL3040.Contig1_All	60.47	13	13	25	258	29.4104	6.34131	0.992388	25	17.3349	1.03261	25	14.4778	1.01782	25	13.4485
Unigene29248_All	Unigene29248_All	66.67	10	10	53	195	22.3375	5.42725	1.04932	53	21.5894	1.02797	53	24.9557	1.09168	53	19.4101
CL4604.Contig1_All	CL4604.Contig1_All	52.63	15	15	38	342	37.3014	7.06396	1.16862	38	19.3592	0.916308	38	14.4266	0.848186	38	19.2423
CL3605.Contig2_All	CL3605.Contig2_All	51.52	22	23	37	493	54.9555	6.06201	0.999234	36	10.434	0.917046	36	15.4864	0.976603	36	8.66152
Unigene10027_All	Unigene10027_All	34.18	21	21	33	784	88.0473	7.40088	1.03902	33	12.3989	0.963526	33	11.5963	0.979744	33	9.6984
CL1288.Contig1_All	CL1288.Contig1_All	40.43	6	7	30	188	21.2319	5.40186	1.01342	27	12.3731	1.15003	27	22.4629	1.11964	27	17.2516
Unigene14829_All	Unigene14829_All	53.25	18	18	50	338	37.9934	7.23975	0.919638	50	15.7007	0.902461	50	13.5767	0.950949	50	12.8189
Unigene18078_All	Unigene18078_All	66.18	7	7	50	136	14.4088	10.6675	0.955707	50	12.1898	0.966289	50	13.3481	0.979466	50	17.0002
Unigene25546_All	Unigene25546_All	85.62	10	10	53	153	17.0838	7.34229	0.97713	53	15.3183	0.995364	53	17.6872	0.962697	53	17.9406
Unigene2101_All	Unigene2101_All	56.67	4	8	39	180	20.4525	6.03662	1.05599	31	22.8095	1.02654	31	26.1528	1.06876	31	27.519
CL2484.Contig1_All	CL2484.Contig1_All	24.54	18	18	26	982	108.4	5.43994	1.07732	26	15.9132	1.10074	26	14.3483	1.05138	26	9.53609
Unigene5367_All	Unigene5367_All	41.06	8	8	28	207	22.8274	9.15869	1.08615	28	17.9177	0.985648	28	14.2671	0.993585	28	9.87349
Unigene9365_All	Unigene9365_All	38.78	13	14	40	477	53.515	6.26514	0.911943	38	17.4891	0.917245	38	17.1855	0.968794	38	13.6476
Unigene4619_All	Unigene4619_All	40.77	13	13	27	520	57.818	4.67822	0.985322	27	13.4693	1.01835	27	13.2513	1.03321	27	19.6806
Unigene21899_All	Unigene21899_All	32.27	11	11	23	502	55.2976	5.2749	0.982449	23	8.1296	0.995756	23	13.4183	0.999691	23	12.6147
CL47.Contig1_All	CL47.Contig1_All	31.25	6	6	21	304	35.2644	5.26221	1.03336	21	8.81759	0.984304	21	10.2083	1.03964	21	16.9824
Unigene25777_All	Unigene25777_All	66.96	14	14	45	227	25.9568	4.99561	1.24638	42	13.658	1.10614	42	19.3591	1.15171	42	12.6808
Unigene14699_All	Unigene14699_All	37.23	14	14	33	470	52.4401	5.89697	1.09841	33	15.6405	1.06212	33	17.0094	1.00263	33	10.5594
CL1235.Contig1_All	CL1235.Contig1_All	34.86	4	6	34	218	23.2311	7.79639	0.92605	9	23.6914	1.03918	9	12.6364	1.01278	9	10.6768
Unigene9524_All	Unigene9524_All	42.3	11	11	22	357	38.741	7.09326	0.859024	21	19.9591	0.874723	21	7.2871	0.959825	21	15.7295
CL1248.Contig1_All	CL1248.Contig1_All	53.48	18	18	45	402	45.715	6.88818	1.01047	44	17.3704	1.00281	44	18.6989	1.02225	44	16.616
Unigene9693_All	Unigene9693_All	46.75	17	17	40	462	53.8268	5.08447	0.94404	37	11.0182	0.977133	37	14.9466	1.11016	37	16.7999
Unigene10113_All	Unigene10113_All	24.25	22	28	47	1299	144.784	7.56201	0.923168	40	18.8647	0.951602	40	19.3985	1.00132	40	15.9701
Unigene5696_All	Unigene5696_All	64.71	9	9	31	170	19.3038	5.10986	0.981641	31	8.77843	1.07753	31	21.4938	1.06979	31	11.284
Unigene11224_All	Unigene11224_All	36.45	23	23	39	705	76.348	6.50732	1.09111	39	13.1099	1.09701	39	19.1998	1.0676	39	14.9501
Unigene30098_All	Unigene30098_All	47.55	11	11	37	286	31.772	6.16357	0.984562	37	11.7513	1.05747	37	15.2623	1.056	37	10.8487
Unigene26480_All	Unigene26480_All	36.56	7	7	44	186	21.6545	4.24658	1.10823	44	25.1171	0.929731	44	23.7539	1.06107	44	25.2877
Unigene10544_All	Unigene10544_All	36.23	11	12	31	483	51.9528	8.04541	1.03509	24	10.9331	1.12646	24	14.3614	1.10093	24	16.6376
Unigene6393_All	Unigene6393_All	43.09	17	17	40	434	48.899	5.85889	0.985657	40	14.9639	1.00412	40	22.1841	1.02961	40	19.1207
CL256.Contig1_All	CL256.Contig1_All	17.72	4	9	23	762	86.8521	4.83057	0.956826	9	15.4166	0.855194	9	18.9123	1.01266	9	15.1991
Unigene6951_All	Unigene6951_All	18.01	12	12	27	866	95.9876	4.91943	0.981311	27	13.0262	0.985168	27	10.6214	0.937057	27	11.7285
CL2876.Contig1_All	CL2876.Contig1_All	21.18	9	9	18	642	71.2781	5.24951	1.05253	18	12.1971	0.987338	18	17.2254	1.02339	18	10.5062
Unigene11307_All	Unigene11307_All	37.75	17	17	26	702	75.9051	6.52197	0.966064	26	12.6689	1.07055	26	15.7702	1.03681	26	15.1414
Unigene18727_All	Unigene18727_All	40.3	16	16	44	464	53.1047	8.57275	0.963037	42	12.0897	0.99557	42	15.5456	1.00018	42	16.2708
Unigene9033_All	Unigene9033_All	53.36	11	11	34	298	31.6948	6.93213	1.04783	34	19.2994	0.978416	34	21.4767	0.9677	34	14.9372
Unigene3249_All	Unigene3249_All	52.01	11	11	31	273	30.5953	5.66846	0.941476	31	8.57016	1.07793	31	14.9358	1.03687	31	8.20453
Unigene29215_All	Unigene29215_All	35.15	15	15	21	660	74.1791	6.88818	0.89597	21	11.3765	0.930052	21	11.1201	0.917275	21	10.0947
Unigene21837_All	Unigene21837_All	55.88	5	5	32	102	11.1967	9.37842	0.891087	22	23.0254	1.06518	22	22.653	1.06617	22	14.0013
Unigene9651_All	Unigene9651_All	38.59	15	15	38	469	52.0053	7.04932	1.12362	38	16.5758	1.06159	38	17.6719	1.0799	38	12.3408
Unigene8791_All	Unigene8791_All	36.64	6	14	31	494	54.4871	6.01123	0.845211	13	6.88334	0.851281	13	11.5126	0.858688	13	6.47238
Unigene2795_All	Unigene2795_All	39.86	7	7	26	143	16.0148	10.5649	0.988341	26	13.5861	0.955111	26	9.04774	0.971032	26	11.2794
Unigene9620_All	Unigene9620_All	34.98	16	16	32	609	68.4936	6.0874	1.01337	32	14.7258	1.04354	32	15.9907	1.01863	32	12.5612
Unigene29399_All	Unigene29399_All	64.36	14	14	50	202	21.9208	9.59814	0.966924	50	19.4511	1.15208	50	25.3964	1.10306	50	21.3751
Unigene11547_All	Unigene11547_All	12.95	21	21	25	2132	240.911	6.7124	0.99624	25	6.67415	0.953307	25	9.77023	0.975838	25	8.90794
Unigene302_All	Unigene302_All	32.94	7	7	39	255	27.1992	6.96143	1.12946	39	23.4563	1.05306	39	19.8166	1.02307	39	24.3318
Unigene11436_All	Unigene11436_All	33.8	10	10	42	429	48.3797	8.29443	1.06046	42	13.1579	0.9562	42	16.6482	0.904795	42	10.0831
CL3560.Contig1_All	CL3560.Contig1_All	25.2	8	8	22	488	53.7517	6.1001	0.882678	22	8.45257	0.906371	22	19.2606	1.03633	22	12.728
CL651.Contig3_All	CL651.Contig3_All	45.65	1	4	31	92	10.4109	11.356	0.270471	1		0.223353	1		0.25432	1
CL4681.Contig1_All	CL4681.Contig1_All	24.54	4	8	24	379	43.2931	5.43994	0.935668	8	8.59402	0.986464	8	9.3872	1.05827	8	7.15227
Unigene9899_All	Unigene9899_All	41.3	15	15	32	477	52.9603	6.771	1.09537	28	11.7956	0.946486	28	11.5968	1.00914	28	8.8755
Unigene9448_All	Unigene9448_All	39.43	17	17	32	530	59.1485	7.84033	0.954956	32	13.9775	0.939719	32	11.7767	0.993724	32	14.1253
CL453.Contig2_All	CL453.Contig2_All	46.03	1	7	21	252	26.1482	8.77783	0.706835	4	6.09455	1.26727	4	12.9393	1.31035	4	14.2001
Unigene29676_All	Unigene29676_All	31.19	14	14	29	683	75.3739	7.2251	0.928215	29	9.68618	0.961743	29	13.1543	0.979123	29	13.6181
Unigene25568_All	Unigene25568_All	57.81	7	7	26	128	14.3949	4.43701	1.19854	26	10.0883	1.2211	26	20.4673	1.10316	26	17.3661
Unigene11978_All	Unigene11978_All	46.67	10	10	49	195	22.4836	6.21436	0.994553	49	16.2472	1.00539	49	26.7164	1.06149	49	16.6763
Unigene22218_All	Unigene22218_All	49	16	16	26	500	54.9955	5.21143	1.05206	26	17.4685	0.960941	26	16.5307	0.925847	26	11.2421
CL1779.Contig2_All	CL1779.Contig2_All	49.08	15	15	22	379	42.5369	5.09717	1.01596	22	15.484	1.0422	22	13.0738	1.01052	22	10.107
Unigene22044_All	Unigene22044_All	33.93	13	13	24	445	52.0097	5.93506	0.977141	24	10.7908	0.961011	24	16.6414	0.989916	24	8.22677
Unigene11337_All	Unigene11337_All	33.6	10	10	36	247	27.9537	10.3452	0.948806	36	13.2165	0.998387	36	13.7601	0.999648	36	13.9574
CL4120.Contig1_All	CL4120.Contig1_All	62.07	16	16	56	290	32.4309	7.02002	1.04332	56	18.52	1.07706	56	11.0992	1.08593	56	15.2226
Unigene7487_All	Unigene7487_All	54.93	25	25	68	477	53.4321	5.43994	1.10318	67	14.8005	0.98625	67	20.1717	1.02417	67	10.9537
Unigene8907_All	Unigene8907_All	49.06	9	9	22	267	30.2207	6.43018	1.2299	22	28.0158	1.13212	22	21.3226	1.03565	22	21.2784
Unigene5680_All	Unigene5680_All	60.71	1	5	55	84	9.49703	6.06201	1.02264	3	7.14987	1.02054	3	25.1981	1.09437	3	0.272638
CL4097.Contig1_All	CL4097.Contig1_All	37.86	3	3	17	140	16.2219	10.7847	0.971737	16	10.864	1.03103	16	18.9068	1.00708	16	9.11241
CL4681.Contig2_All	CL4681.Contig2_All	33.51	7	11	27	379	43.3203	5.09717	1.05089	11	3.4774	0.94303	11	9.82163	0.886132	11	10.1544
Unigene6163_All	Unigene6163_All	25.63	17	17	28	870	97.849	6.771	1.09341	28	12.2086	1.19082	28	16.267	1.13411	28	11.6276
Unigene8999_All	Unigene8999_All	43.37	3	4	16	166	17.8541	5.56689	1.08497	8	8.77895	1.02664	8	5.61826	1.01814	8	7.56685
CL2722.Contig1_All	CL2722.Contig1_All	65.34	11	13	30	251	26.3798	6.91748	1.17223	25	24.3678	1.18909	25	16.0793	1.10958	25	15.6866
CL4105.Contig1_All	CL4105.Contig1_All	52.41	13	15	52	290	31.4564	8.68994	0.954334	48	10.754	1.0434	48	14.1259	1.04716	48	12.6826
Unigene21788_All	Unigene21788_All	48.14	10	10	29	295	32.9912	8.82178	0.891042	29	12.6395	0.992093	29	11.2458	0.989725	29	10.7728
Unigene16147_All	Unigene16147_All	52.63	10	10	25	247	26.3169	6.80029	0.959218	24	6.76089	1.01399	24	12.5866	1.05711	24	11.2896
Unigene14393_All	Unigene14393_All	47.01	13	13	25	334	36.3378	7.06396	1.07136	25	11.4596	1.15045	25	17.2363	1.1335	25	13.5128
Unigene18994_All	Unigene18994_All	30.68	13	13	24	528	58.259	6.78564	1.03584	24	11.5923	1.08032	24	16.7092	1.03332	24	9.10468
Unigene8571_All	Unigene8571_All	43.61	28	28	60	571	68.4375	8.99756	1.45441	58	20.2628	0.85559	58	13.4507	0.743292	58	22.8957
Unigene11384_All	Unigene11384_All	16.63	12	15	22	1329	147.285	6.99072	0.968526	18	16.7276	1.20481	18	10.4162	1.35475	18	9.54033
Unigene10698_All	Unigene10698_All	37.92	16	16	30	509	56.3401	6.39209	0.994611	30	10.0234	1.04933	30	12.1686	1.06392	30	8.95238
Unigene9513_All	Unigene9513_All	33.4	11	11	22	506	56.4446	8.39697	1.02926	22	10.173	0.976084	22	8.98383	1.02973	22	18.459
CL14.Contig2_All	CL14.Contig2_All	37.08	11	11	25	418	48.0956	6.60986	1.04617	23	14.5423	1.04215	23	14.0969	1.0114	23	11.7452
Unigene3764_All	Unigene3764_All	25.94	20	20	39	960	106.586	5.93506	1.01302	39	12.5187	0.989064	39	12.3144	1.01126	39	8.7208
Unigene26048_All	Unigene26048_All	51.37	21	21	35	475	53.9095	6.01123	0.957961	35	9.09538	0.982129	35	12.8807	0.975136	35	13.0692
Unigene10611_All	Unigene10611_All	42.26	2	10	37	310	34.1944	5.90967	0.787039	9	33.6797	0.925195	9	10.196	0.86255	9	13.1127
Unigene18588_All	Unigene18588_All	47.86	5	5	33	117	13.7297	11.0044	1.00446	33	6.9739	1.02067	33	10.3854	1.0026	33	8.43526
CL827.Contig1_All	CL827.Contig1_All	19.33	2	20	27	1490	165.801	7.26904	1.06682	2	1.5109	0.929505	2	17.7792	0.993409	2	9.8209
CL3715.Contig1_All	CL3715.Contig1_All	29.48	13	14	23	563	63.6952	7.43018	0.880427	21	9.16097	0.978252	21	11.4251	0.994758	21	8.72211
CL3238.Contig1_All	CL3238.Contig1_All	24.5	5	5	17	302	34.4148	4.75439	0.886103	17	16.3747	0.923821	17	13.4849	1.02228	17	10.5812
Unigene9664_All	Unigene9664_All	56.54	1	11	32	214	22.7273	9.30518	1.32367	1		1.03875	1		1.33685	1
Unigene8332_All	Unigene8332_All	56.13	13	13	37	326	36.2525	7.84033	1.0323	37	15.6324	1.03826	37	16.3425	1.02069	37	20.0471
Unigene10066_All	Unigene10066_All	26.97	12	13	29	534	60.073	5.75732	1.19965	28	11.0763	1.23694	28	16.1725	1.09816	28	16.5935
Unigene29921_All	Unigene29921_All	32.08	13	13	30	558	60.4093	6.3667	0.954459	29	11.9289	0.96733	29	11.7147	1.03529	29	8.86594
Unigene8780_All	Unigene8780_All	47.21	13	13	26	305	34.2048	5.36377	1.03427	26	18.9808	0.988328	26	17.6877	1.01598	26	14.1476
Unigene7183_All	Unigene7183_All	54.24	2	2	12	59	6.30429	7.97217	0.999728	12	14.3005	1.01715	12	8.48899	1.04039	12	18.4654
Unigene18332_All	Unigene18332_All	58.97	12	12	30	290	30.9455	7.57666	1.3928	30	17.7769	1.24796	30	19.9848	1.0883	30	13.7822
Unigene18119_All	Unigene18119_All	34.85	9	9	29	241	27.9906	10.8726	0.967047	29	15.2907	0.998225	29	18.7381	0.973449	29	12.401
Unigene9666_All	Unigene9666_All	54.91	19	19	33	326	38.3835	5.40186	1.06008	31	10.3629	1.02411	31	15.4544	1.01354	31	13.5082
Unigene5021_All	Unigene5021_All	33.51	16	16	27	582	65.6915	6.46826	1.01512	27	8.64847	1.00193	27	16.7942	0.93142	27	7.09973
Unigene11794_All	Unigene11794_All	60.29	11	11	36	209	23.7851	5.70654	0.978955	35	23.903	0.985955	35	22.0457	1.02986	35	17.0711
Unigene8241_All	Unigene8241_All	30.99	10	10	17	384	43.7786	7.6499	0.952458	17	12.0584	0.957708	17	12.153	0.93611	17	9.64724
CL4537.Contig1_All	CL4537.Contig1_All	20.57	14	14	21	812	86.5125	6.99072	1.03648	21	9.31146	0.926566	21	9.21216	0.985605	21	6.37459
Unigene25662_All	Unigene25662_All	64.32	10	10	23	241	27.0136	5.5542	0.971753	23	6.6268	0.975534	23	14.7912	1.02125	23	10.9507
Unigene1420_All	Unigene1420_All	34.18	17	17	37	550	60.9624	7.00537	1.01011	37	8.42537	1.06899	37	13.2147	0.995914	37	9.9749
Unigene10843_All	Unigene10843_All	42.89	17	18	39	408	47.284	6.94678	0.892992	35	20.4554	0.958372	35	13.8843	0.962109	35	11.1103
Unigene2041_All	Unigene2041_All	66.23	7	8	16	154	17.7025	4.53857	1.0965	15	13.0663	1.00904	15	8.12895	0.979134	15	8.71413
Unigene2240_All	Unigene2240_All	65.59	6	6	42	93	10.4353	4.76709	1.13403	39	23.3902	1.04165	39	20.8841	1.03985	39	14.6409
Unigene8707_All	Unigene8707_All	37.25	18	18	37	545	58.1597	6.7417	1.00643	37	11.9501	1.04083	37	18.705	1.00692	37	13.5195
CL556.Contig1_All	CL556.Contig1_All	36.7	13	13	29	466	52.1808	7.44482	1.13822	27	12.9233	1.06196	27	19.7734	1.03559	27	16.7702
Unigene11406_All	Unigene11406_All	48.72	12	12	30	273	30.9978	8.76318	1.06527	30	10.7258	1.03425	30	15.9382	1.02671	30	14.5866
Unigene5593_All	Unigene5593_All	17.02	23	23	32	1539	176.845	6.0874	1.05744	32	9.34305	0.917197	32	12.2673	0.881337	32	15.5083
Unigene2595_All	Unigene2595_All	47.26	14	15	49	383	43.5423	5.74463	1.00965	46	19.644	1.01071	46	13.2156	0.993776	46	15.0843
CL3505.Contig1_All	CL3505.Contig1_All	33.14	14	14	38	510	57.9576	8.92432	0.939769	38	16.2476	0.943788	38	9.55522	0.936392	38	10.8593
Unigene6419_All	Unigene6419_All	27.35	14	14	25	691	77.3955	7.13721	0.977789	25	17.6498	1.01512	25	17.532	0.967742	25	13.3214
Unigene18057_All	Unigene18057_All	39.37	13	13	35	414	45.5043	7.10791	1.28755	35	16.8302	1.13238	35	21.3898	0.984878	35	13.914
Unigene9092_All	Unigene9092_All	31.64	9	9	16	433	48.1573	7.98682	1.02385	16	8.5963	0.98745	16	14.098	0.961964	16	9.57626
Unigene8235_All	Unigene8235_All	74.09	11	11	27	193	21.7441	6.40479	1.05716	27	17.4036	1.00193	27	14.3239	0.995731	27	13.1135
Unigene7211_All	Unigene7211_All	49.17	7	12	26	303	34.7303	5.73193	1.05804	13	8.10309	0.998106	13	9.24267	1.01437	13	9.43527
Unigene29882_All	Unigene29882_All	36.05	7	7	14	294	32.9511	8.96826	1.14998	14	14.9773	1.18677	14	13.8814	1.14762	14	12.1699
Unigene22000_All	Unigene22000_All	44.91	15	15	27	403	44.355	5.21143	0.994132	27	14.2582	0.962051	27	12.7485	0.971534	27	12.8594
Unigene30103_All	Unigene30103_All	39.67	13	13	35	368	39.261	7.09326	0.926683	35	12.0047	0.940386	35	16.3342	0.966672	35	8.26487
CL3780.Contig1_All	CL3780.Contig1_All	10.6	36	36	46	4481	490.815	6.72705	1.03347	46	10.7918	0.968992	46	9.80932	1.00356	46	7.72354
CL3676.Contig2_All	CL3676.Contig2_All	48.09	13	14	27	366	40.8799	8.66064	0.943763	26	12.7055	0.972066	26	17.4959	0.963124	26	15.7062
CL4247.Contig3_All	CL4247.Contig3_All	28.23	13	13	26	620	70.8616	7.25439	1.04409	26	10.3173	1.02381	26	10.5961	0.92639	26	11.1815
Unigene10203_All	Unigene10203_All	26.63	24	24	39	995	112.607	8.41162	0.954314	39	10.7276	0.974626	39	10.298	1.00599	39	9.5451
CL827.Contig2_All	CL827.Contig2_All	18.47	1	19	27	1489	166.325	6.85889	0.818984	2	4.67103	0.828483	2	24.8703	0.854018	2	11.3091
Unigene3749_All	Unigene3749_All	52.08	16	16	27	384	43.2975	6.3667	0.994728	27	12.0598	1.05864	27	14.0906	1.04262	27	14.6843
CL516.Contig5_All	CL516.Contig5_All	48.09	8	12	18	366	35.9353	6.354	1.11947	11	7.66275	1.19375	11	12.0404	1.05275	11	12.8476
CL2089.Contig2_All	CL2089.Contig2_All	38.08	7	7	17	239	27.2901	6.55127	1.00921	17	11.2236	0.96959	17	11.313	0.947954	17	8.41377
Unigene4062_All	Unigene4062_All	43.32	11	11	23	247	28.4171	7.60596	0.885806	23	16.1422	0.935299	23	9.70762	0.865738	23	17.2508
Unigene10245_All	Unigene10245_All	27.07	12	12	17	532	58.9409	4.98291	1.18075	17	10.1935	1.14606	17	17.6772	1.05875	17	10.1598
CL723.Contig1_All	CL723.Contig1_All	28.26	4	6	10	322	35.0787	5.47803	1.04233	6	5.29525	1.17591	6	15.451	1.19588	6	12.0806
Unigene4596_All	Unigene4596_All	32.35	23	23	30	884	98.2245	6.34131	0.848966	30	11.9375	0.913977	30	12.3305	0.920446	30	6.65963
Unigene11782_All	Unigene11782_All	40.48	26	26	36	798	88.8093	5.73193	1.00118	36	11.3278	0.969422	36	9.03409	0.926806	36	13.8239
CL2785.Contig1_All	CL2785.Contig1_All	29.18	20	20	39	850	96.523	5.52881	1.0422	39	12.2158	0.959428	39	15.641	1.02449	39	14.8222
Unigene25787_All	Unigene25787_All	39.18	10	10	34	245	27.2057	5.69385	1.02692	34	12.5825	0.963984	34	13.1739	1.03162	34	11.207
CL5122.Contig1_All	CL5122.Contig1_All	37.7	2	4	18	122	13.1413	10.6675	1.20288	12	16.562	1.22205	12	21.4559	1.17554	12	16.4875
CL3495.Contig1_All	CL3495.Contig1_All	36.93	16	17	31	593	65.7324	7.6499	0.941892	30	18.3263	0.991939	30	14.7083	0.999146	30	17.081
Unigene11816_All	Unigene11816_All	22	17	17	32	1018	116.019	7.50342	0.936562	32	16.75	0.985249	32	13.3763	0.961066	32	12.3446
Unigene8001_All	Unigene8001_All	50.39	9	9	17	256	29.149	8.06006	1.11115	17	6.15184	1.13735	17	23.547	1.13863	17	11.3155
CL159.Contig1_All	CL159.Contig1_All	37.81	15	15	29	521	58.1175	6.49365	1.00341	29	11.4838	0.965359	29	11.145	0.944154	29	10.8008
Unigene22188_All	Unigene22188_All	48.75	13	13	33	279	30.8342	9.80322	1.02065	33	22.1811	1.11439	33	16.0692	1.11918	33	16.0446
Unigene8592_All	Unigene8592_All	42.26	10	10	25	265	28.9061	8.20654	0.999594	25	16.3118	0.933468	25	16.4105	0.993016	25	12.748
CL2318.Contig1_All	CL2318.Contig1_All	36.36	13	13	34	363	41.3661	6.27783	0.944852	34	7.98196	0.981689	34	12.6816	1.00502	34	9.11589
Unigene4261_All	Unigene4261_All	43.12	13	15	28	429	49.4546	4.93213	0.966402	25	19.152	1.01745	25	14.9882	1.07114	25	10.2191
Unigene18120_All	Unigene18120_All	43.09	7	7	23	181	20.7436	11.8687	0.964646	23	8.22199	0.905083	23	10.9138	0.89178	23	11.716
Unigene18288_All	Unigene18288_All	32.88	10	10	21	444	47.9168	8.85107	0.933591	21	12.8997	0.983861	21	11.625	0.968231	21	13.4959
Unigene10816_All	Unigene10816_All	24.31	24	24	38	1234	135.511	6.82959	1.03371	38	12.5172	0.988525	38	10.0281	0.950764	38	8.78174
Unigene18297_All	Unigene18297_All	32.38	19	19	37	698	79.0545	5.84619	1.15107	37	14.4929	1.05844	37	11.4846	1.01913	37	10.4028
Unigene25555_All	Unigene25555_All	59.83	11	11	34	229	25.2366	5.07178	1.25506	34	20.5482	1.03416	34	17.9193	0.907939	34	12.9875
Unigene8119_All	Unigene8119_All	51.03	10	10	22	292	32.885	5.61768	0.995175	22	16.4672	0.968845	22	15.0486	0.964119	22	14.1704
Unigene4852_All	Unigene4852_All	71.75	14	14	36	223	26.2545	6.56592	0.982664	34	12.3531	0.953766	34	16.0723	0.845036	34	12.8575
CL114.Contig1_All	CL114.Contig1_All	19.72	11	11	17	725	78.6076	7.72314	1.02256	17	6.98197	0.989276	17	11.0616	0.945168	17	10.1343
CL1771.Contig2_All	CL1771.Contig2_All	51.9	15	21	47	499	56.0138	5.60498	0.879341	31	17.5998	0.971514	31	13.5225	0.999525	31	16.7709
CL933.Contig1_All	CL933.Contig1_All	53.85	7	12	26	299	34.2031	5.19873	1.06013	12	14.8624	1.01551	12	4.07146	1.06306	12	11.2211
Unigene5767_All	Unigene5767_All	53.85	16	16	38	338	38.0647	6.69775	0.975641	36	14.7227	0.934079	36	15.1135	1.04561	36	11.5103
Unigene95_All	Unigene95_All	25.06	7	7	15	415	45.5126	5.78271	1.1011	15	15.2421	1.0542	15	6.97921	1.06512	15	9.28653
Unigene9747_All	Unigene9747_All	43.94	12	12	24	371	39.8427	6.69775	1.06516	24	12.2497	1.09724	24	25.3055	1.02042	24	11.5735
Unigene12028_All	Unigene12028_All	45.97	9	9	21	248	27.715	5.37646	1.14724	21	14.022	1.03981	21	13.4902	1.00336	21	13.1319
Unigene2794_All	Unigene2794_All	35.67	12	12	19	485	52.1846	6.65381	0.966185	19	8.38036	1.0576	19	9.856	1.03849	19	5.77327
Unigene2666_All	Unigene2666_All	52.61	13	15	36	287	31.2692	6.31592	0.931706	26	9.3998	1.09115	26	12.751	0.942806	26	15.5443
Unigene2641_All	Unigene2641_All	43.12	5	5	29	109	12.6649	10.77	0.931978	27	16.0071	0.928439	27	18.0756	1.00276	27	10.3576
Unigene11335_All	Unigene11335_All	44.67	7	7	51	150	17.1224	10.4478	1.04032	43	22.2075	1.00483	43	21.1639	1.00944	43	21.9622
Unigene26078_All	Unigene26078_All	56.31	10	10	23	206	23.9912	5.04639	0.935641	23	11.5873	0.957515	23	16.182	1.00444	23	17.2537
Unigene7851_All	Unigene7851_All	49.31	9	9	25	288	32.4204	6.01123	1.00482	24	10.9828	0.943763	24	17.3781	0.979305	24	6.56723
Unigene7166_All	Unigene7166_All	51.61	9	9	25	248	26.3229	7.37158	1.04091	25	12.4883	1.03478	25	13.276	1.04754	25	20.0024
CL1213.Contig2_All	CL1213.Contig2_All	31.84	2	4	14	179	19.634	8.20654	1.07191	5	11.0447	1.08519	5	5.88692	1.06029	5	17.2562
Unigene15806_All	Unigene15806_All	25.36	9	9	23	418	46.8842	5.36377	0.872147	23	11.0069	0.905248	23	14.8731	0.977188	23	12.3431
Unigene29522_All	Unigene29522_All	23.34	11	11	24	617	66.2275	8.104	1.24369	24	17.2047	1.15742	24	15.6053	1.03065	24	17.0816
Unigene29523_All	Unigene29523_All	59.56	11	11	23	272	29.7262	6.87354	1.02855	23	11.6492	0.978539	23	10.4752	0.918919	23	7.59466
CL1734.Contig1_All	CL1734.Contig1_All	44.35	1	10	28	248	26.3702	8.26514	1.18255	2	4.03618	1.148	2	5.09036	1.14285	2	7.89444
Unigene8955_All	Unigene8955_All	30.47	9	9	18	407	44.6548	5.0083	0.906545	18	9.1098	0.978272	18	3.79086	0.971208	18	7.98458
Unigene6429_All	Unigene6429_All	42.36	17	17	33	491	54.3216	6.85889	0.963689	33	15.4115	1.05395	33	10.1271	1.04231	33	13.1001
Unigene8958_All	Unigene8958_All	27.63	17	17	28	713	78.7009	7.40088	0.971757	28	9.257	0.999619	28	11.2119	0.962274	28	7.78864
Unigene573_All	Unigene573_All	25.59	7	7	17	379	41.3344	6.80029	0.989123	17	9.38217	0.952151	17	19.3292	0.950138	17	11.4927
Unigene2294_All	Unigene2294_All	15.95	16	16	21	1216	135.44	4.80518	0.929678	21	9.98693	0.90483	21	14.2051	0.995691	21	15.2257
Unigene22194_All	Unigene22194_All	38.62	14	14	26	378	42.8898	6.72705	0.974747	26	12.2105	0.978693	26	17.1663	0.926046	26	12.143
Unigene5094_All	Unigene5094_All	46.33	4	5	12	177	19.7512	5.60498	0.929553	10	12.9074	0.875354	10	10.1503	0.96002	10	12.6511
Unigene29664_All	Unigene29664_All	22.91	20	20	42	991	114.32	4.79248	0.972028	42	17.5934	1.0043	42	11.6784	0.942689	42	13.3765
Unigene11262_All	Unigene11262_All	12.02	20	20	32	2080	243.875	9.11475	1.01323	30	12.8283	0.976297	30	10.496	0.993748	30	11.8031
Unigene6550_All	Unigene6550_All	35.45	12	12	22	409	46.9007	6.3667	1.31704	20	30.8566	1.29179	20	38.3803	1.17385	20	18.8779
Unigene8075_All	Unigene8075_All	40.53	12	12	21	338	38.8429	8.27979	0.989081	21	9.01708	0.997947	21	18.8268	1.06147	21	6.56504
CL436.Contig1_All	CL436.Contig1_All	39.26	8	8	17	270	29.409	5.43994	0.988847	17	7.08506	0.992449	17	16.1713	1.02977	17	10.6148
Unigene22236_All	Unigene22236_All	43.43	6	6	11	251	28.251	8.90967	0.996931	11	11.3833	0.992308	11	12.0964	0.966949	11	20.9537
CL2244.Contig1_All	CL2244.Contig1_All	37.15	8	14	30	471	52.4909	6.29053	0.862915	15	15.0585	0.924811	15	13.7793	0.894476	15	13.997
Unigene2857_All	Unigene2857_All	26.26	15	15	23	674	75.7115	6.62451	0.966577	23	12.6373	0.972259	23	19.3921	0.99899	23	10.9163
Unigene18463_All	Unigene18463_All	25.22	17	17	34	912	103.128	6.72705	0.965312	34	8.16366	0.998693	34	7.14842	0.981501	34	9.66406
CL905.Contig1_All	CL905.Contig1_All	29.39	13	13	19	694	76.8017	6.62451	1.0171	19	21.4685	0.924682	19	10.2918	0.819644	19	10.5074
CL4876.Contig3_All	CL4876.Contig3_All	61.2	7	12	18	250	25.734	6.25244	1.17817	9	12.759	1.28346	9	19.7943	1.10169	9	12.1433
Unigene21805_All	Unigene21805_All	48.65	14	14	48	259	29.18	10.3013	1.00607	48	14.5636	1.00371	48	19.6123	1.03362	48	13.0792
CL1883.Contig1_All	CL1883.Contig1_All	36.65	9	9	23	251	28.4296	6.80029	0.913107	23	9.2792	1.01988	23	12.3784	1.01103	23	10.0655
Unigene25564_All	Unigene25564_All	41.88	5	6	23	191	21.193	4.90674	0.928741	19	12.9721	1.02922	19	16.638	0.985367	19	3.97126
Unigene2286_All	Unigene2286_All	33.44	8	8	27	302	30.9721	10.0669	0.95771	27	18.3881	0.972716	27	15.8186	0.993609	27	13.302
Unigene21908_All	Unigene21908_All	48.41	6	6	23	126	14.3889	10.9897	0.92277	23	12.4166	0.987633	23	15.0302	1.0197	23	10.3438
Unigene8407_All	Unigene8407_All	48.56	16	17	33	383	43.5635	5.59229	1.03293	31	11.3541	1.02031	31	12.9942	0.978248	31	7.26621
CL1164.Contig3_All	CL1164.Contig3_All	24.43	13	13	22	663	74.9548	9.1001	1.0748	22	9.90211	1.04449	22	10.6669	1.03499	22	10.5241
Unigene9712_All	Unigene9712_All	28.4	8	8	26	412	47.476	4.75439	0.979498	26	11.1077	0.935343	26	12.3952	1.07616	26	6.8177
Unigene14807_All	Unigene14807_All	19.51	4	4	10	287	31.8406	9.39307	0.867332	10	11.5154	1.00705	10	10.0153	0.932755	10	9.07283
CL1054.Contig1_All	CL1054.Contig1_All	62.85	15	15	35	253	29.3974	8.85107	0.969	35	13.5911	0.960864	35	20.1644	0.972552	35	11.4788
Unigene4106_All	Unigene4106_All	18	11	11	29	711	80.4706	6.50732	0.918986	29	22.6464	0.943647	29	15.122	0.900282	29	18.7371
CL2834.Contig1_All	CL2834.Contig1_All	59.59	14	14	31	245	27.0317	6.90283	1.03473	31	12.9566	1.04091	31	18.1642	0.965036	31	9.17363
Unigene26143_All	Unigene26143_All	35.45	13	13	21	550	59.9669	6.31592	0.899226	20	9.91036	0.866378	20	16.9964	0.96382	20	15.7259
Unigene4709_All	Unigene4709_All	21.33	4	4	13	286	33.139	6.29053	0.950482	13	11.7811	0.962799	13	13.4806	0.991646	13	13.3922
CL393.Contig2_All	CL393.Contig2_All	22.32	1	4	14	224	24.1125	7.21045	1.08154	7	7.4308	0.961111	7	6.54563	0.997935	7	22.2897
Unigene11285_All	Unigene11285_All	24.2	15	15	21	909	95.8313	5.52881	1.12136	21	12.7989	1.10762	21	11.2572	1.06211	21	11.6984
CL4526.Contig2_All	CL4526.Contig2_All	42	15	15	25	419	45.71	5.23682	1.10964	25	18.6331	1.08233	25	12.2601	0.97252	25	20.648
CL2922.Contig2_All	CL2922.Contig2_All	34.96	14	14	29	512	57.0886	6.59521	0.914698	28	16.9133	0.917764	28	8.14442	0.913587	28	12.0605
CL2833.Contig1_All	CL2833.Contig1_All	23.74	8	8	11	438	50.5976	6.48096	0.913808	11	9.90312	0.85771	11	11.3554	0.894799	11	8.98639
Unigene7735_All	Unigene7735_All	34.72	12	12	21	386	44.0667	5.71924	0.9879	21	11.132	0.975997	21	10.4839	1.00077	21	5.14294
CL2512.Contig1_All	CL2512.Contig1_All	29.67	1	13	20	546	62.5313	6.22705	1.28079	1		1.23626	1		1.27506	1
Unigene824_All	Unigene824_All	71.11	6	6	20	90	10.189	5.47803	1.18613	20	18.8137	1.10549	20	13.0442	1.04483	20	19.3748
Unigene1208_All	Unigene1208_All	35.97	10	10	22	303	35.1373	8.22119	0.997877	22	9.767	0.943352	22	8.82656	0.941594	22	9.58394
Unigene10105_All	Unigene10105_All	51.07	14	14	27	419	45.9771	7.18115	0.962917	27	11.5662	1.04871	27	12.8558	1.12579	27	12.7177
Unigene10328_All	Unigene10328_All	24.14	13	13	19	638	70.5246	5.05908	0.876678	19	11.9519	0.865288	19	11.9609	0.974838	19	13.3064
Unigene11241_All	Unigene11241_All	20.5	9	9	25	595	68.3413	8.82178	0.956209	24	10.7305	0.94253	24	11.0592	1.03289	24	15.2009
Unigene3876_All	Unigene3876_All	19.75	23	23	32	1570	177.388	5.73193	0.982184	32	9.57473	0.986735	32	11.0095	1.00605	32	8.60898
Unigene14604_All	Unigene14604_All	36.07	4	4	11	183	20.2814	8.35303	0.967966	11	13.7549	0.973199	11	15.6731	0.975867	11	5.93727
CL5004.Contig1_All	CL5004.Contig1_All	18.23	6	6	15	384	42.3807	8.76318	1.01876	15	14.4192	0.94983	15	11.6792	0.979168	15	10.0134
CL4859.Contig1_All	CL4859.Contig1_All	17.51	10	10	26	771	85.0349	6.3667	0.954404	26	15.2215	1.00726	26	12.1006	1.02299	26	11.4746
CL1651.Contig1_All	CL1651.Contig1_All	27.44	13	13	23	481	54.328	6.90283	1.10177	23	12.7551	1.02442	23	6.6414	1.04168	23	9.05007
CL5094.Contig1_All	CL5094.Contig1_All	44.33	9	9	21	203	23.1587	4.93213	1.01792	21	21.7717	0.899635	21	22.0194	0.923227	21	21.2272
Unigene4547_All	Unigene4547_All	30.82	17	17	32	584	66.7314	6.75635	0.97806	32	12.5629	1.0017	32	12.2764	0.996643	32	11.2625
Unigene5189_All	Unigene5189_All	51.23	7	11	48	244	28.4191	5.5415	0.900625	15	13.7726	0.957389	15	12.5032	0.966947	15	10.0669
Unigene25556_All	Unigene25556_All	50	12	12	37	250	27.0977	10.9019	0.966652	36	14.9955	0.902935	36	22.1204	0.918734	36	13.632
Unigene4741_All	Unigene4741_All	46.71	11	11	28	152	17.7786	10.3306	0.994416	28	8.8847	1.01905	28	20.6607	1.06313	28	9.29474
Unigene3897_All	Unigene3897_All	63.24	14	14	31	272	31.1898	6.80029	0.95753	31	14.3417	0.986888	31	9.33282	0.989897	31	8.86404
CL1321.Contig1_All	CL1321.Contig1_All	41.92	8	8	27	198	22.2408	9.87646	1.0281	27	20.9914	0.966534	27	13.4442	1.04052	27	20.938
Unigene10247_All	Unigene10247_All	42.74	7	7	14	241	25.9046	8.85107	1.04243	13	13.8703	1.07025	13	12.4568	1.02092	13	14.5256
CL3940.Contig1_All	CL3940.Contig1_All	33.66	13	13	22	508	55.4551	7.1958	0.915984	22	11.4282	1.04569	22	14.2385	0.997783	22	13.9121
CL2469.Contig1_All	CL2469.Contig1_All	36.29	12	12	20	496	53.8952	6.34131	0.988305	20	17.665	0.983734	20	11.4191	0.950481	20	11.1326
Unigene1748_All	Unigene1748_All	35.47	7	7	17	265	30.2121	6.26514	1.08306	17	21.8958	0.980627	17	14.6475	0.904368	17	15.5812
Unigene5439_All	Unigene5439_All	33.07	7	7	20	251	28.5035	6.04932	1.07497	20	10.8353	1.06304	20	19.8388	1.06673	20	8.06197
Unigene21887_All	Unigene21887_All	43.26	7	7	32	178	20.4695	9.27588	0.994006	32	13.6392	1.10436	32	18.4974	1.09198	32	18.9874
Unigene3782_All	Unigene3782_All	54.43	4	4	12	79	8.93662	8.14795	0.867009	12	12.796	1.11509	12	5.97617	1.05119	12	4.32014
Unigene10872_All	Unigene10872_All	27.1	14	14	26	524	56.9797	6.23975	1.02688	26	10.7316	1.06273	26	14.0667	1.00871	26	9.28792
CL4467.Contig1_All	CL4467.Contig1_All	15.38	8	8	19	598	65.8101	7.75244	0.923553	19	11.1103	0.926089	19	12.0178	0.933534	19	9.95536
CL4039.Contig1_All	CL4039.Contig1_All	33.6	16	16	30	509	58.0435	6.7124	0.993971	30	6.57199	1.0046	30	12.6943	1.00803	30	10.4193
CL6.Contig1_All	CL6.Contig1_All	28.02	4	4	10	182	19.6736	6.50732	1.11756	10	42.1792	1.00888	10	25.3527	1.04165	10	20.7491
CL2576.Contig1_All	CL2576.Contig1_All	40	11	11	24	330	36.712	5.31299	1.24908	24	20.1004	1.27639	24	30.4065	1.02361	24	8.30944
CL2490.Contig1_All	CL2490.Contig1_All	32.59	5	5	26	135	15.0912	10.272	0.942599	26	9.00434	0.953371	26	17.0029	1.00206	26	11.9791
Unigene5853_All	Unigene5853_All	35.15	13	14	25	549	61.5706	8.80713	0.975383	20	6.90696	1.03524	20	7.46768	0.967172	20	9.30727
Unigene30074_All	Unigene30074_All	22.52	6	6	10	404	44.5738	5.84619	0.968309	10	10.4284	1.0171	10	26.2361	0.939891	10	11.9662
Unigene9144_All	Unigene9144_All	34.63	10	10	16	387	42.1368	7.15186	1.0674	16	16.9924	1.21774	16	30.4347	1.03438	16	22.2285
Unigene20480_All	Unigene20480_All	21.56	3	5	9	334	36.6616	7.28369	0.961832	5	11.5074	1.05385	5	3.56248	1.04622	5	5.59509
Unigene21855_All	Unigene21855_All	31.31	5	5	18	198	22.074	7.6499	0.985537	17	18.877	1.17179	17	27.8438	1.09037	17	16.8661
CL2434.Contig1_All	CL2434.Contig1_All	32.56	5	5	31	129	14.0713	7.62061	1.53455	31	23.1388	1.33504	31	32.214	1.22565	31	24.0125
Unigene1337_All	Unigene1337_All	47.79	9	9	19	249	26.757	5.78271	0.899994	19	8.39831	0.878943	19	9.25645	0.897373	19	13.538
CL3429.Contig3_All	CL3429.Contig3_All	51.59	6	6	12	252	28.0521	5.23682	1.07491	12	10.2916	1.1101	12	22.0655	1.03414	12	12.4347
Unigene8541_All	Unigene8541_All	13.31	6	6	31	496	54.9914	7.37158	1.03649	31	7.23212	1.04341	31	11.0397	1.0856	31	6.85116
Unigene5721_All	Unigene5721_All	31.34	11	11	25	418	47.8983	5.8335	1.06422	25	8.85494	0.981844	25	10.5648	0.997122	25	9.53838
CL2471.Contig2_All	CL2471.Contig2_All	19.27	14	14	27	986	108.357	6.82959	1.0607	27	16.8865	1.05359	27	22.6538	1.11668	27	21.8397
Unigene21894_All	Unigene21894_All	49.71	21	21	54	346	38.9874	11.605	1.02698	54	15.5499	1.02165	54	14.2657	1.01521	54	14.4684
Unigene9453_All	Unigene9453_All	65.96	5	5	15	94	10.7334	7.76709	1.0098	15	8.54677	1.05034	15	9.70131	1.03183	15	5.32668
Unigene11489_All	Unigene11489_All	42.01	14	14	27	438	47.9378	6.3667	1.09786	27	15.716	1.13448	27	16.2652	1.11647	27	11.8648
CL2727.Contig2_All	CL2727.Contig2_All	70.9	9	9	22	189	21.3501	7.00537	1.02665	22	11.4584	0.931364	22	11.3898	0.981837	22	8.36073
Unigene25574_All	Unigene25574_All	41.42	5	5	13	239	25.6227	4.75439	0.924738	12	24.9465	0.985713	12	12.7347	1.21556	12	10.5257
CL3856.Contig2_All	CL3856.Contig2_All	18.94	16	16	28	1035	120.093	6.46826	1.05786	28	13.6895	1.0442	28	13.7094	1.00598	28	7.83234
Unigene10488_All	Unigene10488_All	30.52	11	11	29	426	45.7608	8.20654	1.00193	29	10.2508	1.01461	29	15.3772	1.07679	29	9.65775
Unigene3439_All	Unigene3439_All	42.62	13	13	37	366	40.6751	7.41553	0.960575	37	19.6358	0.949728	37	16.5015	0.97553	37	17.0412
CL1495.Contig1_All	CL1495.Contig1_All	34.12	12	12	23	422	46.8747	6.55127	1.00019	23	14.751	0.931497	23	13.8188	0.94533	23	16.333
Unigene6990_All	Unigene6990_All	28.15	22	22	37	906	103.217	9.62744	0.982068	37	14.9244	0.920944	37	15.5044	0.976862	37	15.3678
CL2048.Contig1_All	CL2048.Contig1_All	18.56	6	20	34	1164	137.608	7.09326	0.972637	8	6.84043	1.04118	8	8.9174	1.04239	8	11.2433
Unigene1534_All	Unigene1534_All	50.7	9	9	21	213	23.6098	6.34131	1.17231	20	17.571	1.07996	20	16.0169	1.01632	20	18.9585
Unigene11653_All	Unigene11653_All	38.9	11	11	15	347	39.6881	6.06201	0.924286	15	4.89547	0.945369	15	5.77931	0.992087	15	8.63474
Unigene27046_All	Unigene27046_All	22.66	14	14	21	821	93.0915	6.21436	1.053	21	5.97042	0.997021	21	9.02674	0.952217	21	9.16587
CL4039.Contig2_All	CL4039.Contig2_All	33.24	10	10	17	355	40.478	8.77783	1.03956	17	15.0223	0.99979	17	11.3544	0.999063	17	15.2185
CL282.Contig1_All	CL282.Contig1_All	43.68	6	6	15	190	20.6014	6.02393	1.04758	15	26.3638	0.989611	15	26.0077	0.976206	15	18.5615
CL3195.Contig2_All	CL3195.Contig2_All	30.79	3	11	20	419	48.5296	6.13818	0.87199	4	9.31099	0.827919	4	13.7842	0.925149	4	10.6499
Unigene11775_All	Unigene11775_All	29.76	12	12	25	467	51.7289	7.04932	0.843325	25	9.71973	0.958197	25	13.8172	1.01825	25	9.05425
Unigene11912_All	Unigene11912_All	61.14	10	10	23	193	21.9293	6.81494	1.15006	23	14.9619	1.07692	23	14.184	1.0125	23	8.95777
CL1348.Contig1_All	CL1348.Contig1_All	19.86	12	12	21	710	74.0393	7.54736	1.06477	21	17.0351	1.0675	21	20.5021	1.01337	21	8.11794
Unigene8644_All	Unigene8644_All	32.81	7	7	11	317	34.5356	7.35693	0.988407	11	8.17481	0.984929	11	10.5024	1.04117	11	6.84326
Unigene11348_All	Unigene11348_All	41.52	15	15	31	448	51.7079	6.46826	1.10409	31	8.93936	1.12095	31	14.0364	1.03653	31	17.8581
Unigene8105_All	Unigene8105_All	55.84	17	17	36	351	39.6203	4.95752	1.26235	36	24.3697	1.14875	36	23.8686	1.11014	36	16.1252
Unigene7616_All	Unigene7616_All	39.29	2	2	7	112	12.5426	7.6499	0.997491	7	7.2333	0.996095	7	9.31732	0.964802	7	11.2556
Unigene9109_All	Unigene9109_All	30.86	9	9	25	350	40.6947	8.66064	0.988797	25	15.1169	0.972139	25	13.5238	0.963219	25	11.4304
Unigene14641_All	Unigene14641_All	7.86	10	10	13	1692	190.485	6.1001	1.01077	13	11.6892	0.935078	13	13.0595	0.974301	13	13.9172
CL4719.Contig1_All	CL4719.Contig1_All	34.26	15	15	22	470	52.6484	6.26514	0.954559	22	7.93562	0.954393	22	12.8997	0.964726	22	15.6012
Unigene25845_All	Unigene25845_All	30.21	12	12	20	470	52.8244	7.41553	1.20459	20	14.1255	1.15937	20	16.3028	1.06925	20	13.2026
Unigene10923_All	Unigene10923_All	39.36	11	11	22	343	37.2546	7.21045	1.02114	22	13.9487	0.954698	22	18.249	0.950858	22	15.931
Unigene20685_All	Unigene20685_All	34.85	6	7	15	241	25.6784	8.51416	1.22121	12	17.5062	1.11619	12	14.2903	1.07329	12	14.4452
Unigene6829_All	Unigene6829_All	55.86	6	6	15	111	12.2341	5.22412	0.980779	15	16.3239	0.993347	15	18.4019	0.954776	15	7.63191
Unigene22243_All	Unigene22243_All	28.78	7	7	15	417	45.7054	7.04932	1.25769	15	11.236	1.15991	15	17.6642	1.11139	15	13.0288
CL1177.Contig2_All	CL1177.Contig2_All	47.72	15	16	38	329	38.0994	8.38232	1.00669	37	14.8248	1.0346	37	17.0204	1.0187	37	12.2327
Unigene6674_All	Unigene6674_All	78.57	8	8	25	126	13.7269	6.53662	0.993424	25	19.756	0.937361	25	14.142	0.970854	25	9.96498
CL5536.Contig3_All	CL5536.Contig3_All	31.71	13	13	20	492	55.2987	5.43994	1.03027	20	11.9103	0.93655	20	10.6202	0.910781	20	12.1764
Unigene11367_All	Unigene11367_All	47.95	6	6	13	171	18.3694	7.50342	0.936914	13	20.9937	1.07795	13	16.8348	1.09393	13	13.0007
CL4764.Contig1_All	CL4764.Contig1_All	26.07	5	5	20	211	23.1709	7.21045	1.07101	20	22.2426	1.14261	20	15.4139	1.04985	20	18.1086
Unigene29256_All	Unigene29256_All	51.13	5	5	21	133	14.2044	5.52881	0.971097	21	8.29491	0.967327	21	8.32428	1.04003	21	7.98363
Unigene473_All	Unigene473_All	23.08	12	12	24	845	93.9547	7.34229	0.975734	24	17.8062	0.965676	24	13.5985	0.979862	24	12.7675
CL4920.Contig1_All	CL4920.Contig1_All	32.54	10	10	22	418	45.9298	6.72705	1.00505	22	19.8302	0.963492	22	14.2787	0.918494	22	15.8188
Unigene2432_All	Unigene2432_All	46.84	5	5	15	190	20.926	8.29443	1.02068	15	12.9868	1.01846	15	23.7294	1.0288	15	5.01946
CL1146.Contig1_All	CL1146.Contig1_All	36.72	16	16	34	463	54.0578	7.15186	0.953529	33	16.3914	0.954524	33	14.9986	1.02117	33	11.3516
CL3986.Contig1_All	CL3986.Contig1_All	58.16	9	9	24	141	15.4488	4.48779	1.0479	24	12.3293	1.09939	24	20.9825	1.06551	24	12.9622
Unigene21790_All	Unigene21790_All	64.34	8	8	25	129	14.6829	9.99365	0.969178	25	8.03708	0.94117	25	7.99013	0.987472	25	10.8153
Unigene7533_All	Unigene7533_All	46.4	7	7	18	250	28.5627	6.99072	1.08868	18	16.8428	1.06308	18	22.233	0.999648	18	23.7544
Unigene747_All	Unigene747_All	38.41	8	8	20	276	30.5763	5.16064	0.956808	19	6.87763	1.06203	19	9.42114	0.989153	19	12.19
CL4301.Contig1_All	CL4301.Contig1_All	15.05	23	23	33	1887	210.415	6.96143	1.04676	33	14.2509	1.02466	33	14.5861	0.964495	33	11.1401
Unigene803_All	Unigene803_All	39.86	7	7	10	276	31.2134	4.83057	0.961567	10	8.08676	1.0078	10	24.2033	0.982418	10	22.8304
Unigene29801_All	Unigene29801_All	31.13	9	11	27	408	46.3351	8.44092	0.918598	19	9.46773	0.967794	19	9.04724	1.10078	19	9.82318
Unigene25596_All	Unigene25596_All	22.46	12	12	21	668	77.2506	6.44287	1.06029	21	11.4889	1.08748	21	12.3828	1.02361	21	9.23567
Unigene14932_All	Unigene14932_All	32.76	12	12	28	409	43.3378	6.66846	0.973529	28	15.4401	1.02721	28	14.8139	1.05622	28	10.5239
Unigene21943_All	Unigene21943_All	47.87	12	12	40	188	21.8062	10.6675	1.0272	40	14.8127	0.968222	40	20.6256	0.989903	40	15.0544
Unigene6115_All	Unigene6115_All	17.64	12	14	21	856	94.2921	5.51611	0.936774	17	16.6261	0.973637	17	11.4331	0.960609	17	9.34124
Unigene3835_All	Unigene3835_All	21.89	13	13	22	964	105.073	5.70654	1.20631	22	16.3324	1.11509	22	13.3492	1.01808	22	12.2573
Unigene565_All	Unigene565_All	30.58	6	6	14	206	23.4591	9.18799	0.994037	14	15.3882	0.970407	14	7.48589	0.895267	14	12.1577
Unigene10644_All	Unigene10644_All	25.09	16	16	44	793	90.2308	5.56689	0.965921	44	19.0431	0.952476	44	16.3745	1.05822	44	14.2097
Unigene8792_All	Unigene8792_All	24.68	7	10	22	470	51.2731	5.36377	0.994913	11	13.8265	0.940136	11	21.4145	1.12943	11	14.7045
Unigene15598_All	Unigene15598_All	54.63	6	6	20	108	12.9667	7.34229	0.941294	20	10.2071	1.02005	20	11.2282	1.00767	20	11.212
CL4988.Contig1_All	CL4988.Contig1_All	58.62	8	8	22	174	20.4783	5.92236	1.00021	22	13.4703	1.09064	22	13.9715	1.06074	22	8.57228
CL2494.Contig1_All	CL2494.Contig1_All	28.32	10	10	23	459	48.3761	8.44092	0.989589	23	11.542	1.07442	23	12.6895	1.04145	23	5.54955
CL2048.Contig2_All	CL2048.Contig2_All	17.16	4	18	31	1148	135.325	7.35693	0.906134	5	2.51313	0.960114	5	23.9612	0.939359	5	4.51785
Unigene8911_All	Unigene8911_All	44.57	13	13	27	341	38.0557	7.62061	1.00372	27	15.545	0.993664	27	9.37341	0.905253	27	13.4568
Unigene22115_All	Unigene22115_All	39.94	11	11	25	318	36.315	6.40479	0.916552	25	9.65595	0.931177	25	10.4222	1.00696	25	8.60969
Unigene813_All	Unigene813_All	66.86	8	8	16	175	19.0521	8.93896	1.00822	16	10.4449	1.02985	16	13.3823	1.00534	16	12.6847
Unigene7422_All	Unigene7422_All	41.76	7	7	25	170	19.2888	7.44482	1.19653	25	20.6323	1.12586	25	17.4006	1.06335	25	20.1323
CL3070.Contig1_All	CL3070.Contig1_All	31.94	6	15	21	551	62.6202	9.0708	0.937428	8	16.7924	0.957266	8	20.1419	0.949045	8	5.90054
Unigene14830_All	Unigene14830_All	56.61	8	8	23	189	21.5007	5.88428	1.04536	23	17.0131	1.06714	23	23.204	1.04076	23	15.2228
CL2478.Contig2_All	CL2478.Contig2_All	26.95	15	15	23	794	86.6668	5.47803	0.941595	23	10.3867	0.91722	23	8.46881	0.902446	23	10.0282
Unigene9896_All	Unigene9896_All	20.08	14	14	26	737	83.1029	5.77002	1.05278	26	12.6744	1.11346	26	13.4378	0.988266	26	16.9094
Unigene26551_All	Unigene26551_All	50.45	4	4	20	111	12.3693	8.00146	1.42316	20	30.9541	1.41236	20	18.9574	1.30772	20	23.6714
Unigene9406_All	Unigene9406_All	36.16	10	10	22	365	40.6697	8.19189	1.79681	22	29.783	1.58795	22	26.423	1.45461	22	21.0437
Unigene9269_All	Unigene9269_All	16.37	18	18	21	1521	171.548	4.60205	0.859631	21	19.1457	0.85643	21	19.8422	0.907421	21	17.6697
CL2459.Contig1_All	CL2459.Contig1_All	39.46	13	13	27	408	46.0124	6.7417	1.14341	27	7.18562	1.14985	27	16.1453	1.07246	27	13.8186
Unigene6665_All	Unigene6665_All	32.95	3	5	21	176	20.1213	6.22705	1.01635	8	21.4377	0.992626	8	17.6436	0.977864	8	13.5507
Unigene29765_All	Unigene29765_All	18.48	1	6	36	303	33.9861	9.96436	0.483101	2	11.9228	0.443182	2	11.1662	0.461041	2	14.5903
Unigene14365_All	Unigene14365_All	43.07	23	23	52	606	72.0108	9.34912	1.27308	52	21.6503	0.871435	52	17.3629	0.834989	52	19.8011
Unigene11376_All	Unigene11376_All	41.67	8	9	26	204	24.0302	11.8979	1.02356	24	10.7659	0.996146	24	11.4821	0.982389	24	4.76033
Unigene10317_All	Unigene10317_All	44.83	15	15	37	493	54.8315	4.75439	0.987587	36	21.0058	0.959129	36	13.0544	0.983528	36	13.3205
Unigene3912_All	Unigene3912_All	29.03	7	7	19	310	35.8657	6.88818	0.940533	19	15.202	0.870996	19	25.1891	0.942425	19	18.1962
CL2446.Contig2_All	CL2446.Contig2_All	11.91	17	18	27	1645	183.893	6.53662	1.00566	21	13.6031	0.954572	21	14.2756	0.932441	21	12.2285
Unigene7692_All	Unigene7692_All	31.12	8	8	22	347	37.8468	6.15088	1.03991	21	17.1065	1.05139	21	17.2267	1.01245	21	10.5548
CL81.Contig2_All	CL81.Contig2_All	23.43	15	15	22	828	92.249	7.09326	0.979927	22	14.0788	0.979925	22	13.19	0.987301	22	14.4513
Unigene7460_All	Unigene7460_All	43.5	9	9	15	200	23.2069	6.07471	1.01819	15	11.756	1.01008	15	6.07238	1.0336	15	7.05656
Unigene5347_All	Unigene5347_All	30.34	10	10	16	501	57.3675	5.22412	0.967567	16	9.92608	0.922871	16	10.3915	0.862412	16	11.218
Unigene30081_All	Unigene30081_All	42.52	8	8	24	214	23.653	8.86572	0.990215	24	16.6181	1.06418	24	15.9262	1.01629	24	10.2863
CL161.Contig1_All	CL161.Contig1_All	26.81	10	10	22	470	51.9419	7.54736	0.913455	22	14.2105	0.873742	22	11.6441	0.897937	22	10.2178
CL2998.Contig1_All	CL2998.Contig1_All	44.09	7	9	18	254	27.5781	7.63525	1.15638	16	8.76511	0.997675	16	21.3426	1.06229	16	15.2377
Unigene11139_All	Unigene11139_All	46.8	11	11	16	359	40.1036	5.0083	1.02774	16	13.6951	1.01336	16	10.1725	0.957312	16	8.55969
Unigene29229_All	Unigene29229_All	36.82	12	12	32	402	45.241	6.78564	0.998702	32	10.1631	0.992803	32	14.1951	0.99705	32	9.58765
CL2208.Contig1_All	CL2208.Contig1_All	28.34	11	11	21	487	53.6612	7.40088	0.957093	21	8.39374	1.03327	21	18.1077	1.02962	21	8.26983
Unigene14356_All	Unigene14356_All	18.42	6	6	9	581	64.0359	7.98682	0.954284	9	18.6828	1.15115	9	10.0092	1.06522	9	14.9159
Unigene1413_All	Unigene1413_All	16.41	1	6	34	390	43.8454	5.46533	0.997682	1		1.07211	1		0.944132	1
Unigene21876_All	Unigene21876_All	51.85	6	6	15	162	17.6255	7.72314	1.06794	15	18.0692	1.00309	15	34.8963	0.919085	15	19.6292
Unigene256_All	Unigene256_All	31.87	11	11	27	433	48.6091	5.93506	0.999515	25	10.3971	1.05068	25	6.82976	1.04254	25	10.6889
Unigene5743_All	Unigene5743_All	14.42	11	11	16	1144	133.372	5.03369	1.01641	16	6.87319	1.0306	16	10.8909	1.07461	16	3.38568
Unigene4589_All	Unigene4589_All	58.92	10	10	28	185	20.8084	9.99365	1.02901	22	17.7119	1.01563	22	15.7739	1.02723	22	12.6963
Unigene10935_All	Unigene10935_All	23.34	19	19	27	861	98.7385	6.69775	0.97849	27	17.852	1.00926	27	8.25715	1.01427	27	11.1992
Unigene2239_All	Unigene2239_All	68.1	7	8	33	116	13.2408	5.56689	1.1414	32	20.0089	1.04711	32	19.7679	1.06502	32	16.4592
CL5492.Contig1_All	CL5492.Contig1_All	38.39	11	11	25	323	36.4109	7.00537	1.10933	25	12.1272	1.07437	25	10.7322	1.06486	25	10.8588
Unigene8730_All	Unigene8730_All	34.54	7	7	12	304	35.3897	6.99072	0.921297	12	7.37019	1.05897	12	5.708	1.06401	12	4.91335
CL3227.Contig1_All	CL3227.Contig1_All	23.82	16	16	21	764	86.77	5.8335	1.03979	21	12.4343	1.02124	21	15.2081	0.986694	21	13.6719
CL1909.Contig1_All	CL1909.Contig1_All	45.71	5	5	25	70	8.20866	10.0522	0.921807	25	16.9395	0.963725	25	19.1365	0.920213	25	16.0186
Unigene7645_All	Unigene7645_All	72.9	4	4	17	155	15.2582	9.34912	1.25347	17	44.3132	1.21222	17	43.5127	1.03053	17	19.9466
Unigene22058_All	Unigene22058_All	29.9	12	12	21	525	56.1921	7.40088	0.987505	21	15.8893	1.00986	21	12.9764	1.0529	21	10.2511
Unigene8385_All	Unigene8385_All	46.05	5	5	18	152	16.7899	9.5835	1.04007	18	13.9628	0.938924	18	15.1844	1.04174	18	8.7764
CL5309.Contig2_All	CL5309.Contig2_All	11.9	3	11	14	1487	166.244	6.56592	0.916951	3	13.3781	0.880306	3	27.0341	0.943032	3	7.22919
Unigene22103_All	Unigene22103_All	38.78	10	10	24	343	36.9259	6.01123	1.01923	24	10.1248	1.0187	24	13.5006	1.03499	24	10.8479
Unigene18626_All	Unigene18626_All	44.09	6	6	11	186	19.8139	6.75635	0.986489	11	13.1883	0.972318	11	11.7649	0.967074	11	6.75259
Unigene11356_All	Unigene11356_All	59.61	11	12	42	203	23.3789	6.01123	0.9007	37	17.0709	1.11634	37	12.7017	1.02283	37	12.8906
Unigene15267_All	Unigene15267_All	31.13	12	12	28	379	41.9486	4.7417	0.947148	28	9.8662	0.968764	28	10.824	0.960308	28	6.70935
Unigene8721_All	Unigene8721_All	22.49	7	7	23	378	43.1107	4.64014	1.05993	23	14.9638	1.0017	23	14.8749	0.990948	23	16.5609
CL5232.Contig2_All	CL5232.Contig2_All	26.69	7	7	14	356	39.1799	8.44092	0.942203	14	18.5622	0.954479	14	16.7991	1.00555	14	8.3814
Unigene7284_All	Unigene7284_All	48.18	5	5	40	110	13.005	9.84717	1.02832	40	22.3209	0.996256	40	18.314	1.06215	40	19.797
Unigene21802_All	Unigene21802_All	32.23	9	9	14	422	49.4082	7.7085	1.02641	14	14.2727	1.05938	14	6.64324	1.02043	14	12.8393
Unigene8529_All	Unigene8529_All	35.53	5	5	25	152	17.2747	5.57959	1.01319	25	14.9709	1.00769	25	10.5928	1.03686	25	17.0654
CL1247.Contig1_All	CL1247.Contig1_All	32.82	12	12	21	390	44.1672	8.08936	1.03243	21	5.32267	0.985151	21	17.6333	0.946752	21	17.8059
Unigene9446_All	Unigene9446_All	19.94	8	9	16	717	79.2279	5.19873	0.927507	15	10.6737	0.980357	15	9.85902	0.983498	15	12.9211
CL5105.Contig1_All	CL5105.Contig1_All	51.14	15	15	27	350	39.1117	6.30322	0.973516	27	12.1341	0.889063	27	15.537	0.964882	27	12.0406
CL3146.Contig1_All	CL3146.Contig1_All	42.41	15	16	31	474	52.1327	9.31982	0.995871	28	13.3368	0.962683	28	16.2049	0.993218	28	12.1569
Unigene18670_All	Unigene18670_All	30.84	7	8	14	347	38.8158	8.93896	0.97662	13	12.2582	0.974883	13	7.61254	0.981315	13	7.4352
Unigene5269_All	Unigene5269_All	43.28	10	10	20	305	36.4966	7.95752	1.02031	20	11.2256	1.0288	20	15.2469	1.03426	20	6.15871
CL256.Contig2_All	CL256.Contig2_All	20.54	1	6	15	482	55.7742	5.18604	0.943575	1		0.985403	1		0.917749	1
Unigene26861_All	Unigene26861_All	56.58	12	12	23	281	30.9281	7.1665	1.04168	23	11.5117	1.02898	23	12.9627	1.01317	23	13.0219
Unigene9201_All	Unigene9201_All	31.01	6	6	15	258	27.528	6.7124	0.844915	14	19.3341	0.853699	14	12.9921	0.813841	14	13.1711
Unigene11860_All	Unigene11860_All	24.58	13	13	18	472	52.2468	7.25439	0.993216	18	10.9778	0.959737	18	13.4453	0.998403	18	6.44325
Unigene14644_All	Unigene14644_All	44.04	7	7	21	193	21.6843	6.93213	1.37809	21	29.9436	1.24317	21	18.041	1.14905	21	8.77464
CL99.Contig2_All	CL99.Contig2_All	9.66	1	5	21	611	67.0676	5.8335	0.83563	2	25.8273	0.809162	2	30.3994	0.880965	2	21.8037
Unigene7599_All	Unigene7599_All	35.01	7	8	13	337	37.0043	8.29443	1.04088	11	6.77892	1.06501	11	5.64821	1.01802	11	7.84627
Unigene18093_All	Unigene18093_All	25.7	8	10	24	393	44.9141	6.46826	1.09524	17	8.24554	0.992882	17	14.2893	1.09901	17	3.08383
Unigene11724_All	Unigene11724_All	54.84	8	8	24	155	18.2278	5.10986	0.951573	24	19.9399	0.994533	24	26.0602	1.05531	24	21.4794
Unigene3795_All	Unigene3795_All	40.74	3	4	23	135	14.3416	10.5063	1.00199	16	14.4178	0.94962	16	19.3517	0.884816	16	21.4287
CL482.Contig1_All	CL482.Contig1_All	18.98	2	8	11	511	58.8203	8.01611	1.1274	5	12.4423	1.02103	5	35.8303	1.01483	5	13.4119
CL729.Contig1_All	CL729.Contig1_All	32.48	11	11	22	428	46.118	6.771	0.901727	22	16.6371	1.04753	22	12.5567	0.967715	22	12.1573
Unigene6875_All	Unigene6875_All	24.16	8	8	15	385	43.0833	7.47412	1.05212	15	10.5738	1.07673	15	6.88181	0.985448	15	19.3528
CL5148.Contig1_All	CL5148.Contig1_All	27.32	9	9	19	377	43.1978	6.25244	1.01231	19	8.16852	0.982816	19	10.4982	0.929061	19	13.2014
Unigene26359_All	Unigene26359_All	27.62	8	8	13	467	52.016	5.22412	1.01416	13	23.6042	1.13045	13	13.6157	1.20323	13	10.4495
Unigene9254_All	Unigene9254_All	30.2	16	17	26	659	72.8688	8.41162	1.00182	25	15.9839	1.01327	25	15.9426	1.01732	25	10.8413
CL542.Contig2_All	CL542.Contig2_All	42.98	11	11	35	235	25.5639	10.3013	0.956863	35	15.1752	0.945179	35	18.5922	0.994625	35	14.9972
Unigene30128_All	Unigene30128_All	30.72	14	14	26	433	49.9228	6.63916	1.05676	26	11.3395	1.03786	26	10.8692	0.982309	26	11.0818
Unigene22652_All	Unigene22652_All	23.24	8	9	16	426	49.2386	8.14795	1.18205	13	10.0054	1.17463	13	16.8467	1.23712	13	10.3288
Unigene18496_All	Unigene18496_All	33.52	16	16	28	525	61.0839	7.48877	0.968635	28	14.2689	1.00356	28	18.1792	0.993347	28	12.841
CL150.Contig3_All	CL150.Contig3_All	28.14	15	15	29	636	72.8486	6.44287	1.06721	29	11.4038	1.01621	29	10.6561	1.00348	29	11.5448
Unigene7244_All	Unigene7244_All	28.92	4	4	13	166	18.7965	5.41455	1.04704	13	14.0756	1.08504	13	6.02636	1.05001	13	7.73885
Unigene3983_All	Unigene3983_All	32.77	8	8	14	354	39.0893	6.45557	1.2548	14	16.433	1.12557	14	16.5099	1.01266	14	14.6707
Unigene9525_All	Unigene9525_All	31.66	14	14	28	499	54.3986	7.84033	0.946505	28	10.5572	1.02025	28	18.0515	0.976378	28	16.8234
CL5129.Contig1_All	CL5129.Contig1_All	20.22	12	12	21	727	83.2823	6.80029	0.987877	20	14.1178	0.945272	20	15.1525	1.0132	20	12.3414
Unigene11484_All	Unigene11484_All	22.8	9	9	13	522	58.3856	5.89697	0.983793	13	7.9304	0.992628	13	8.32521	0.956189	13	6.34824
CL4146.Contig2_All	CL4146.Contig2_All	11.15	5	5	7	565	59.7456	6.07471	0.959652	7	17.6353	0.945695	7	9.23173	1.13382	7	9.90736
Unigene14453_All	Unigene14453_All	40.79	9	9	16	331	36.1458	6.99072	0.958561	16	17.9929	0.949639	16	21.2136	0.991719	16	12.7934
Unigene21997_All	Unigene21997_All	29.72	16	16	24	673	77.3161	6.60986	1.24064	24	18.9164	1.24599	24	19.1746	1.00798	24	15.3742
Unigene6510_All	Unigene6510_All	23.77	4	4	7	244	27.8383	5.97314	0.989503	7	9.18049	1.03156	7	9.14644	1.02456	7	13.2335
Unigene12285_All	Unigene12285_All	38.76	7	7	16	209	23.3412	8.66064	0.930784	13	14.1954	1.00128	13	7.6238	1.0128	13	12.6328
CL5531.Contig1_All	CL5531.Contig1_All	38.06	6	9	20	247	26.303	7.03467	1.13069	11	18.4934	1.0486	11	9.33339	1.09389	11	10.2256
Unigene5844_All	Unigene5844_All	40	4	6	20	165	18.9408	5.46533	0.880929	7	15.1891	0.879539	7	28.0584	0.988953	7	7.05354
CL5085.Contig1_All	CL5085.Contig1_All	7.51	3	3	8	453	49.3629	6.1001	0.916232	8	18.6146	1.14418	8	9.58998	1.00339	8	18.1432
CL2439.Contig4_All	CL2439.Contig4_All	35.94	6	9	30	192	22.8554	9.72998	1.08249	23	18.2534	1.19613	23	20.4343	1.1294	23	24.6352
Unigene961_All	Unigene961_All	19.6	9	9	13	694	78.7859	6.59521	0.999885	13	11.5721	1.02009	13	13.4538	0.978446	13	8.93927
Unigene3128_All	Unigene3128_All	46.49	5	5	13	114	13.1534	6.65381	1.35683	13	12.2066	1.373	13	28.9346	1.18402	13	14.2071
CL4509.Contig1_All	CL4509.Contig1_All	43.5	9	9	20	246	27.74	6.0874	0.956758	20	20.0895	0.938789	20	11.316	0.965635	20	10.7735
Unigene18446_All	Unigene18446_All	38.17	12	12	22	338	39.0915	5.79541	1.09615	22	11.8764	1.05417	22	8.06627	1.02668	22	10.4932
Unigene6667_All	Unigene6667_All	34.47	13	13	27	412	45.0028	6.66846	1.02988	27	11.3814	1.05938	27	17.6598	1.04213	27	8.70374
CL3195.Contig3_All	CL3195.Contig3_All	25.57	2	10	18	442	51.072	6.27783	0.837048	2	9.69624	0.856274	2	7.11072	1.09831	2	9.56072
Unigene11496_All	Unigene11496_All	32.62	6	6	15	141	15.9297	10.6821	1.11951	15	15.745	1.13168	15	17.579	1.06249	15	10.7414
CL1239.Contig3_All	CL1239.Contig3_All	33.85	4	10	17	387	44.4085	6.85889	1.00292	6	1.49916	1.16097	6	15.0654	0.99188	6	11.1736
CL2722.Contig3_All	CL2722.Contig3_All	34.43	4	6	12	244	25.6246	7.95752	0.943954	8	13.1524	0.943173	8	9.45688	0.943417	8	5.87176
Unigene25827_All	Unigene25827_All	27.22	6	6	15	316	34.3574	7.53271	1.24854	15	7.94559	1.11509	15	17.8223	1.08982	15	8.95082
Unigene3981_All	Unigene3981_All	29.83	7	7	17	295	34.8349	8.76318	0.894981	17	24.1116	1.00231	17	16.6872	1.05969	17	8.45069
CL450.Contig1_All	CL450.Contig1_All	22.75	7	8	18	466	53.592	8.57275	0.951857	15	7.93742	0.887186	15	10.8757	0.934249	15	10.9569
CL1706.Contig1_All	CL1706.Contig1_All	18.69	10	17	24	1172	134.942	8.80713	0.981427	14	16.8735	0.934297	14	24.6099	0.970298	14	7.67085
CL5042.Contig1_All	CL5042.Contig1_All	21.72	2	7	16	488	53.4795	6.15088	0.782748	4	12.3588	0.824985	4	8.31302	0.99274	4	1.18583
Unigene11890_All	Unigene11890_All	28.97	9	9	11	390	42.0228	5.94775	1.03553	11	13.7389	0.954599	11	21.5449	0.920403	11	11.0633
Unigene11214_All	Unigene11214_All	16.89	10	11	18	817	93.4027	9.33447	0.899744	17	14.2994	0.955936	17	11.12	0.997606	17	10.5647
Unigene5914_All	Unigene5914_All	36.91	6	7	14	233	26.5663	4.95752	0.946901	9	9.78368	1.10562	9	10.5622	1.0067	9	7.62535
CL332.Contig4_All	CL332.Contig4_All	37.5	5	6	12	232	25.0982	8.19189	0.839733	8	14.8767	1.34457	8	8.00266	1.10777	8	11.1877
Unigene14990_All	Unigene14990_All	55.22	10	10	24	268	30.4417	6.78564	1.05029	24	13.5225	0.987001	24	15.4218	0.973536	24	15.0304
Unigene7513_All	Unigene7513_All	29.35	7	7	12	385	42.1812	4.67822	0.976356	12	12.026	0.977267	12	10.1376	0.946514	12	8.53314
Unigene29540_All	Unigene29540_All	47.85	7	7	11	209	23.4319	8.29443	1.0004	11	7.87735	0.995093	11	8.70019	0.924834	11	6.33163
CL1954.Contig2_All	CL1954.Contig2_All	15.92	15	18	23	1344	150.026	7.66455	0.922873	19	7.77642	0.936462	19	9.5213	0.950186	19	7.41892
Unigene14423_All	Unigene14423_All	35.82	8	8	23	282	31.0539	5.03369	0.945743	23	11.4165	0.979111	23	27.139	0.939944	23	14.0331
Unigene6756_All	Unigene6756_All	24.94	7	7	9	417	46.2452	6.20166	0.95167	9	9.24801	0.94874	9	12.1728	0.927055	9	10.8993
Unigene9754_All	Unigene9754_All	52.05	12	12	20	292	33.0968	5.38916	1.01355	20	10.5504	1.06808	20	9.6086	1.08469	20	9.64262
Unigene7465_All	Unigene7465_All	51.06	5	5	17	141	15.0648	6.53662	1.08695	17	19.4838	1.08693	17	20.0734	1.09418	17	10.8106
Unigene21787_All	Unigene21787_All	15.56	8	8	10	707	76.7775	5.21143	1.02318	10	6.94731	0.969059	10	7.36001	1.00254	10	5.29053
CL152.Contig9_All	CL152.Contig9_All	26.61	2	2	8	109	12.3428	9.5249	0.838797	7	6.4441	0.924982	7	14.7592	0.978685	7	21.0853
CL1939.Contig2_All	CL1939.Contig2_All	55.81	4	5	12	129	12.5625	7.23975	1.0486	9	15.5448	1.05501	9	11.3294	1.04095	9	25.7727
CL3440.Contig1_All	CL3440.Contig1_All	33.54	9	9	15	322	37.8751	4.66553	1.22302	15	10.6762	1.19533	15	14.0903	1.0761	15	15.5911
Unigene9790_All	Unigene9790_All	16.99	16	16	20	1136	125.249	5.31299	0.954609	20	11.6774	0.935011	20	10.8043	0.943854	20	10.4322
CL194.Contig1_All	CL194.Contig1_All	34.31	8	8	14	239	27.005	9.74463	1.12299	14	7.54915	1.10915	14	17.6643	1.11192	14	11.3129
CL393.Contig1_All	CL393.Contig1_All	27.56	2	5	10	225	24.1554	6.771	0.961705	3	7.35384	0.735497	3	1.07839	0.747073	3	1.26712
Unigene29238_All	Unigene29238_All	50	6	6	25	114	13.4432	9.45166	1.07865	25	19.7328	0.979369	25	22.4673	0.970973	25	20.7862
CL3929.Contig1_All	CL3929.Contig1_All	27.22	12	12	23	507	56.5409	6.59521	1.02756	23	10.6322	0.996424	23	11.0601	1.02208	23	11.0088
CL744.Contig1_All	CL744.Contig1_All	41.8	4	4	22	122	13.7041	9.84717	1.20303	22	21.2314	0.89478	22	20.7013	0.928414	22	6.50768
Unigene22494_All	Unigene22494_All	35.22	7	7	12	247	29.3792	6.60986	0.957718	12	7.9183	1.00501	12	6.40983	1.02707	12	7.95633
Unigene5401_All	Unigene5401_All	15.56	5	5	9	540	58.3659	5.03369	0.792934	9	8.44805	0.888893	9	16.5888	0.97473	9	8.2523
Unigene9052_All	Unigene9052_All	18.54	15	15	24	944	108.21	6.06201	1.01305	24	11.5917	0.980414	24	13.1807	1.01256	24	11.2289
CL184.Contig2_All	CL184.Contig2_All	31.26	12	12	17	467	53.8871	8.49951	0.982264	17	15.8975	0.943111	17	11.7573	0.982352	17	12.6039
Unigene25601_All	Unigene25601_All	28.6	9	9	15	451	49.0781	6.91748	0.971788	15	11.0808	0.947332	15	9.15727	0.970153	15	14.092
Unigene6447_All	Unigene6447_All	19.31	6	6	8	378	44.177	5.08447	1.09183	8	6.88161	1.01504	8	9.76328	1.0031	8	1.52071
CL146.Contig3_All	CL146.Contig3_All	48.44	6	6	11	192	21.2607	7.94287	0.979464	11	5.46309	1.00386	11	5.817	0.982733	11	6.97108
Unigene11551_All	Unigene11551_All	30.3	6	7	14	231	26.3773	4.85596	0.941642	9	26.5134	0.833176	9	13.8948	0.928365	9	14.8206
CL1603.Contig1_All	CL1603.Contig1_All	28.5	8	8	13	379	43.4171	6.63916	0.945167	13	14.2896	0.921677	13	18.1378	0.985214	13	13.4554
CL4768.Contig2_All	CL4768.Contig2_All	21.49	7	7	10	470	49.6403	6.66846	0.987842	10	20.829	0.993114	10	20.3927	0.876457	10	16.7837
Unigene7238_All	Unigene7238_All	34.57	19	20	34	619	70.7488	6.27783	0.97751	30	14.2098	1.01772	30	13.9585	1.01704	30	9.32554
Unigene18441_All	Unigene18441_All	21.37	13	13	21	599	67.5321	7.98682	0.996465	21	9.03327	1.00809	21	10.8184	1.02268	21	4.33308
Unigene18208_All	Unigene18208_All	16.97	9	9	13	666	74.8596	5.08447	0.886407	13	9.81586	0.983586	13	9.42576	1.0114	13	9.64684
Unigene19164_All	Unigene19164_All	35.32	7	7	14	235	27.333	8.00146	1.02124	14	11.5393	1.0531	14	13.2644	1.01709	14	7.91234
Unigene10855_All	Unigene10855_All	17.45	16	16	20	1049	121.664	7.62061	0.963036	20	9.80404	0.984486	20	14.6588	0.962651	20	17.4863
CL3425.Contig1_All	CL3425.Contig1_All	16.21	10	10	15	759	83.1915	8.42627	0.990327	15	10.1352	1.04703	15	12.2586	0.951807	15	15.9489
Unigene11611_All	Unigene11611_All	28.37	6	6	13	282	30.7695	5.24951	1.01985	13	22.9834	0.94791	13	9.69227	0.998397	13	14.5302
CL3482.Contig2_All	CL3482.Contig2_All	20.8	5	5	9	351	37.7536	9.59814	0.959329	9	11.4787	1.02611	9	6.53058	1.00893	9	14.4741
CL2606.Contig1_All	CL2606.Contig1_All	19.15	12	12	16	919	101.853	6.3667	1.01955	16	11.0368	0.942986	16	12.0077	0.951301	16	9.60756
Unigene10177_All	Unigene10177_All	35.41	14	14	22	497	55.873	5.5415	0.964484	22	12.8288	0.969977	22	18.8766	0.97175	22	17.5131
Unigene7619_All	Unigene7619_All	28.8	9	9	14	500	55.1623	8.89502	0.989254	13	9.52219	1.01487	13	16.1343	1.02099	13	8.89873
Unigene8848_All	Unigene8848_All	32.95	5	5	14	176	20.1168	6.53662	0.90565	14	16.8728	1.02283	14	26.2228	1.02031	14	17.8339
Unigene4231_All	Unigene4231_All	26.14	16	16	23	765	86.4572	6.46826	1.01417	23	12.3817	1.02342	23	7.50333	1.02102	23	13.6338
Unigene21939_All	Unigene21939_All	23.53	4	4	10	170	19.4843	9.94971	0.921428	10	9.07471	1.02324	10	10.2172	1.017	10	12.0996
Unigene26336_All	Unigene26336_All	40	6	6	15	230	25.2058	7.18115	0.966713	15	13.7961	0.824525	15	17.0056	0.924427	15	15.0488
Unigene8177_All	Unigene8177_All	45.52	5	5	25	145	15.651	5.38916	0.973742	25	15.9415	0.917876	25	7.86816	0.969468	25	10.1455
Unigene9345_All	Unigene9345_All	26.06	6	6	8	330	38.0717	7.25439	1.02637	8	6.49848	0.956794	8	11.3931	0.955933	8	12.3322
Unigene30594_All	Unigene30594_All	36.88	10	10	23	320	35.4391	7.48877	1.07046	23	16.0781	0.976406	23	17.7181	1.01815	23	17.0723
Unigene6871_All	Unigene6871_All	56.52	5	5	14	92	10.4416	8.39697	1.27962	14	18.3343	1.15842	14	9.093	1.11322	14	9.21236
CL4336.Contig2_All	CL4336.Contig2_All	37.09	14	14	23	550	62.579	6.63916	1.01108	23	14.0288	0.970048	23	17.46	0.968081	23	9.81968
Unigene6531_All	Unigene6531_All	63.35	10	10	15	161	18.1462	7.09326	1.04969	15	6.68538	1.15227	15	15.0354	1.12152	15	13.6135
Unigene8700_All	Unigene8700_All	82.49	10	10	21	177	19.9974	7.89893	1.06358	21	17.5159	1.06146	21	17.9727	1.06993	21	15.0867
CL4456.Contig1_All	CL4456.Contig1_All	29.22	6	6	13	243	26.9759	7.98682	1.13676	13	7.65208	1.06974	13	6.88984	1.03982	13	10.4114
Unigene29214_All	Unigene29214_All	23.1	8	8	17	355	39.9257	6.11279	1.40381	17	26.0738	1.25708	17	19.4706	1.13408	17	15.4746
Unigene19161_All	Unigene19161_All	21.79	9	9	15	491	53.6143	6.59521	1.0719	15	9.07913	1.04453	15	20.0584	1.04	15	8.42794
CL1633.Contig1_All	CL1633.Contig1_All	15.22	8	8	13	736	80.9039	6.354	1.06906	13	14.5637	1.06737	13	7.59473	0.995927	13	6.09661
Unigene3510_All	Unigene3510_All	30.58	6	6	12	291	33.232	9.12939	0.976889	12	8.64032	0.972596	12	11.0536	0.949655	12	8.63318
CL5173.Contig1_All	CL5173.Contig1_All	30.86	5	5	8	243	27.997	6.16357	0.96301	8	13.5317	1.0327	8	5.18457	1.03084	8	6.31406
Unigene10160_All	Unigene10160_All	11.58	3	3	6	311	35.2837	6.26514	1.3247	6	10.2987	1.06404	6	11.4532	0.974667	6	15.1957
Unigene1220_All	Unigene1220_All	20.97	5	5	12	434	48.4868	5.52881	0.888098	12	20.8058	0.924937	12	7.01101	0.963169	12	8.66296
CL5299.Contig1_All	CL5299.Contig1_All	22.96	1	1	3	135	11.6804	8.49951	2.64388	3	16.6454	0.642531	3	53.9524	0.799905	3	4.81165
CL2223.Contig1_All	CL2223.Contig1_All	25.35	3	3	8	217	23.5308	5.24951	0.835196	8	13.2194	0.895632	8	14.1804	0.896989	8	13.5584
CL3583.Contig1_All	CL3583.Contig1_All	11.8	7	11	17	1339	149.585	7.37158	1.16109	12	11.6947	1.07055	12	13.4767	1.17493	12	17.1598
CL4131.Contig1_All	CL4131.Contig1_All	19.05	6	6	16	336	36.935	6.31592	1.0761	16	18.6316	1.15374	16	21.2445	1.10656	16	15.7924
CL4306.Contig1_All	CL4306.Contig1_All	25.67	7	7	13	335	39.0742	7.47412	0.998561	13	8.06941	0.943244	13	13.0897	0.941749	13	13.6815
CL2502.Contig1_All	CL2502.Contig1_All	11.61	7	7	9	861	97.6668	7.10791	0.929536	9	3.85815	0.940432	9	12.1223	0.948254	9	10.9891
Unigene6338_All	Unigene6338_All	59.26	1	3	16	81	9.04549	7.72314	1.28606	1		1.10258	1		1.19945	1
Unigene29302_All	Unigene29302_All	25.05	11	11	15	551	60.9876	6.75635	1.20158	15	5.15147	1.0357	15	8.93585	0.902789	15	4.88576
Unigene9466_All	Unigene9466_All	14.56	7	7	16	412	47.8019	8.45557	0.979185	16	11.5634	0.99563	16	23.4433	1.03132	16	10.3123
Unigene4541_All	Unigene4541_All	30.21	5	5	10	235	25.2071	7.29834	1.01478	10	18.7187	1.00011	10	20.7863	1.01176	10	21.8753
CL525.Contig4_All	CL525.Contig4_All	9.49	1	3	5	316	35.1126	7.38623	1.01474	1		0.819477	1		0.887306	1
CL4311.Contig1_All	CL4311.Contig1_All	61.68	3	3	13	107	11.5669	8.67529	1.17515	13	31.5079	1.09644	13	22.1073	1.05419	13	11.1256
Unigene8936_All	Unigene8936_All	15	2	2	6	200	23.044	5.24951	0.976519	6	22.5768	0.936486	6	5.18918	1.02218	6	20.1938
Unigene11446_All	Unigene11446_All	34.65	12	12	20	404	45.5773	8.90967	1.00461	20	8.39352	1.08417	20	8.24824	1.09774	20	11.0514
Unigene5621_All	Unigene5621_All	16.99	3	3	5	259	29.5757	5.18604	0.961279	5	5.92109	1.17174	5	34.7108	0.983172	5	2.14704
Unigene25922_All	Unigene25922_All	40.4	4	4	11	151	17.546	5.2749	1.169	11	20.1802	1.18188	11	27.4577	1.04777	11	17.3306
Unigene4063_All	Unigene4063_All	22.53	5	5	8	364	38.4115	4.95752	1.02007	8	15.1547	0.997291	8	8.93377	0.988675	8	6.41275
CL4589.Contig2_All	CL4589.Contig2_All	58.97	7	7	15	78	9.07254	4.52588	1.02515	15	6.48815	0.993218	15	13.0807	1.02097	15	8.13976
CL2413.Contig2_All	CL2413.Contig2_All	31.08	8	12	17	489	54.3838	4.60205	1.0079	12	12.2337	1.0226	12	20.1819	0.971755	12	7.77349
Unigene25980_All	Unigene25980_All	30.71	6	6	9	241	27.1109	7.02002	1.33385	9	13.3246	0.974733	9	13.3531	1.00398	9	10.386
Unigene8840_All	Unigene8840_All	10.24	9	10	12	908	104.154	5.51611	1.05859	11	9.6507	1.11057	11	4.71725	1.01974	11	6.35068
Unigene7965_All	Unigene7965_All	43.15	8	8	17	241	26.9154	4.84326	1.19519	17	16.6178	1.19805	17	15.9977	1.16915	17	20.7789
Unigene4910_All	Unigene4910_All	54.81	1	4	11	104	11.633	5.88428	1.09387	3	9.43327	0.928595	3	14.5778	1.03112	3	2.34336
Unigene25928_All	Unigene25928_All	33.23	8	12	32	328	38.923	6.21436	0.935719	19	13.2706	1.11755	19	11.3753	0.996822	19	9.05717
Unigene14613_All	Unigene14613_All	21.29	11	11	15	587	65.4997	6.04932	1.04901	15	20.7024	1.10015	15	12.7844	1.08534	15	11.9134
Unigene22161_All	Unigene22161_All	44.56	6	6	16	193	22.4524	6.63916	1.04816	15	9.27749	1.11996	15	10.9875	1.12719	15	3.42779
Unigene7481_All	Unigene7481_All	55	7	7	19	140	15.876	5.97314	0.891471	19	17.7779	0.982251	19	10.9447	0.996161	19	13.6297
Unigene9505_All	Unigene9505_All	32.9	4	4	11	155	17.4057	7.35693	0.919618	11	4.41253	1.05731	11	10.3592	0.95775	11	9.91738
Unigene29210_All	Unigene29210_All	15.31	9	9	15	849	90.6479	5.50342	1.01057	15	12.4415	0.965667	15	19.9591	0.975461	15	13.4954
Unigene18899_All	Unigene18899_All	39.68	5	5	15	126	13.2205	4.41162	1.21593	15	26.454	1.42705	15	32.5946	1.00823	15	20.3597
CL5342.Contig1_All	CL5342.Contig1_All	20.33	5	5	9	423	44.6578	6.07471	1.01807	9	7.7806	1.00286	9	13.1388	0.967309	9	7.01622
CL3375.Contig1_All	CL3375.Contig1_All	16.49	3	3	5	285	31.2202	6.78564	1.20297	5	25.1098	1.1923	5	15.2439	1.00823	5	9.15509
Unigene21877_All	Unigene21877_All	42.97	5	5	17	128	14.0215	9.67139	0.961358	17	19.2394	1.02324	17	34.1621	0.941701	17	25.1912
Unigene20590_All	Unigene20590_All	56.35	5	5	8	181	17.4774	9.81787	1.14687	8	13.7099	1.14239	8	26.9072	1.01629	8	9.61417
Unigene8210_All	Unigene8210_All	34.2	13	13	23	424	48.3492	8.39697	1.08821	23	6.70229	1.00995	23	7.07044	1.0005	23	9.89523
Unigene30053_All	Unigene30053_All	40.85	7	7	10	213	23.9343	6.06201	1.00398	9	18.4013	1.02502	9	8.76631	1.04091	9	16.5352
CL2428.Contig1_All	CL2428.Contig1_All	54.29	9	9	29	140	15.7747	10.1987	0.984153	29	25.623	0.936472	29	23.9027	1.0221	29	35.3689
Unigene25551_All	Unigene25551_All	35.21	6	6	25	142	15.8157	10.6235	0.908626	25	11.9841	0.968916	25	17.4661	0.999767	25	10.3036
Unigene10749_All	Unigene10749_All	32.13	11	11	15	417	46.874	7.57666	0.902777	15	12.0731	0.95648	15	10.2055	1.02444	15	4.79988
Unigene4614_All	Unigene4614_All	52.8	8	8	15	214	24.8016	5.80811	0.945434	15	9.0665	1.02188	15	12.8821	1.01138	15	9.86359
Unigene31009_All	Unigene31009_All	34.12	8	8	11	381	41.2545	8.14795	1.00816	11	22.0665	1.06806	11	9.60425	1.01365	11	21.4711
CL4557.Contig1_All	CL4557.Contig1_All	54.42	6	6	15	147	16.3888	9.74463	1.0539	15	8.31006	1.07175	15	9.57413	0.96958	15	13.3691
CL1854.Contig1_All	CL1854.Contig1_All	34.68	10	11	22	346	38.7733	7.92822	0.988446	17	9.70475	1.03706	17	9.44784	1.00391	17	7.52825
Unigene2668_All	Unigene2668_All	41.18	6	6	17	204	24.006	6.52197	0.935137	17	22.4295	0.971125	17	11.0096	0.954366	17	7.27708
Unigene5764_All	Unigene5764_All	27.56	7	8	11	381	43.9995	5.8208	1.01738	10	13.0698	0.9593	10	13.6316	0.896765	10	21.8816
Unigene11558_All	Unigene11558_All	45.82	10	10	18	299	34.1295	4.86865	0.94149	18	7.13164	1.02566	18	7.61209	1.10058	18	10.1063
Unigene8810_All	Unigene8810_All	55.48	12	13	30	310	34.7251	6.07471	1.42978	28	28.3652	1.31331	28	22.8957	1.15118	28	16.9607
CL3108.Contig1_All	CL3108.Contig1_All	38.95	13	14	23	439	49.1307	6.58057	1.13188	22	11.0572	1.06727	22	12.6564	0.987637	22	15.2859
Unigene7836_All	Unigene7836_All	34.1	14	14	31	478	53.5415	4.97021	0.961286	30	10.8885	0.775138	30	10.5106	0.847384	30	11.3699
Unigene2275_All	Unigene2275_All	22.56	6	6	8	390	43.7549	5.23682	1.00814	8	9.01792	0.952456	8	7.94033	0.948097	8	11.7622
CL496.Contig5_All	CL496.Contig5_All	22.61	10	10	15	659	72.3809	5.78271	1.01204	15	7.55762	0.956229	15	8.19805	0.911346	15	10.4478
CL1430.Contig2_All	CL1430.Contig2_All	24.62	1	5	10	329	36.2263	5.40186	0.923517	1		0.873351	1		0.839348	1
Unigene18121_All	Unigene18121_All	33.08	4	4	10	133	14.4754	5.97314	0.908431	10	10.8381	0.963365	10	11.4657	0.947397	10	9.49798
CL4547.Contig2_All	CL4547.Contig2_All	31.37	5	5	7	204	22.1524	5.51611	1.09363	7	31.3245	1.12017	7	18.1474	1.00872	7	9.25083
Unigene11176_All	Unigene11176_All	23.96	9	9	14	409	46.1619	5.43994	1.08249	14	16.2421	1.07918	14	15.2753	1.0457	14	11.6872
Unigene9806_All	Unigene9806_All	27.64	6	6	11	322	34.8169	8.25049	1.25121	11	14.914	0.99048	11	12.5637	1.09267	11	9.31943
Unigene6581_All	Unigene6581_All	36.89	3	3	16	103	11.295	8.93896	1.00685	16	9.55714	1.07174	16	11.7536	1.03209	16	10.3412
Unigene30173_All	Unigene30173_All	53.01	6	7	13	166	18.3272	5.65576	1.35869	8	24.0692	1.15702	8	17.5388	1.07137	8	9.02583
CL2392.Contig3_All	CL2392.Contig3_All	33.71	7	7	9	267	29.4617	6.52197	1.01987	9	9.20405	0.947916	9	9.97117	1.00413	9	10.7531
Unigene4991_All	Unigene4991_All	18.72	8	8	12	625	71.3588	7.23975	1.04087	12	8.70596	0.870981	12	21.5796	0.962699	12	15.975
Unigene29858_All	Unigene29858_All	38.24	6	6	9	204	22.9186	7.86963	0.862261	9	13.1703	0.950929	9	17.1798	0.960314	9	18.3909
Unigene26256_All	Unigene26256_All	43.51	6	6	10	131	15.1057	5.08447	0.977292	10	5.47403	0.935113	10	16.2821	0.997211	10	11.9244
Unigene7723_All	Unigene7723_All	45.35	8	8	21	172	20.1575	4.88135	1.02971	21	21.1238	1.04417	21	17.8262	0.988179	21	19.5437
Unigene9678_All	Unigene9678_All	14.16	4	4	6	346	38.5402	9.5835	0.944321	6	2.61362	0.967888	6	9.23346	1.04798	6	10.6089
Unigene4080_All	Unigene4080_All	40.4	7	7	20	151	17.0627	5.42725	0.972122	20	5.61126	0.966282	20	11.9283	1.06113	20	12.5366
Unigene6215_All	Unigene6215_All	43.1	11	11	21	297	35.0686	7.60596	1.02382	21	10.6826	0.920275	21	13.8395	0.974054	21	10.1913
Unigene10984_All	Unigene10984_All	30.6	5	5	9	268	29.8769	6.3667	1.031	9	13.2403	0.998858	9	20.0722	0.959212	9	13.2803
CL1100.Contig2_All	CL1100.Contig2_All	33.63	10	10	16	342	38.3669	9.45166	1.21754	16	16.8788	1.16094	16	17.5263	0.987513	16	13.4613
Unigene8634_All	Unigene8634_All	31.03	6	6	9	290	31.2734	7.23975	1.02726	9	10.3436	1.10661	9	13.9458	1.03667	9	17.1211
Unigene22458_All	Unigene22458_All	22.36	12	12	16	559	62.7178	9.15869	1.00705	16	16.3496	1.03185	16	13.0395	0.973085	16	17.8791
CL2678.Contig1_All	CL2678.Contig1_All	43.9	6	6	12	205	22.6722	5.22412	1.29302	12	18.1338	1.12363	12	12.4677	1.07276	12	8.12252
CL2109.Contig1_All	CL2109.Contig1_All	29.65	3	5	17	199	22.8278	8.88037	1.01028	4	6.32288	1.03876	4	17.0125	0.960298	4	5.84888
Unigene9851_All	Unigene9851_All	57.58	9	9	15	165	18.4777	7.40088	1.11059	15	20.3264	1.09094	15	12.1656	1.04945	15	10.9237
Unigene8155_All	Unigene8155_All	17.36	5	5	7	288	32.4999	4.39893	1.00283	7	8.07527	1.05717	7	33.3384	1.05579	7	18.0655
CL3235.Contig2_All	CL3235.Contig2_All	31.45	14	15	18	512	57.9556	6.32861	0.966215	17	10.8043	0.948919	17	9.11541	0.966321	17	10.1869
Unigene25999_All	Unigene25999_All	54.07	15	15	23	381	41.3487	7.03467	0.990313	23	9.74132	0.975909	23	15.8121	1.03993	23	14.4482
Unigene8643_All	Unigene8643_All	21.22	17	17	23	867	99.5978	5.96045	1.0556	23	9.54751	1.05418	23	9.18718	1.07707	23	8.68019
Unigene14637_All	Unigene14637_All	59.56	7	7	14	136	15.3058	7.13721	1.01973	14	16.7329	0.917729	14	7.92058	0.957557	14	18.9362
CL1948.Contig1_All	CL1948.Contig1_All	13.83	8	8	11	716	80.6496	7.00537	1.10386	11	12.8862	1.07578	11	13.9728	0.994228	11	7.77864
Unigene9212_All	Unigene9212_All	13.75	6	6	7	429	47.865	6.97607	1.047	7	21.193	1.06488	7	10.8822	1.0219	7	4.50555
CL1430.Contig1_All	CL1430.Contig1_All	24.62	1	5	10	329	36.1703	5.40186	1.09476	1		1.29146	1		1.08752	1
CL3236.Contig1_All	CL3236.Contig1_All	21.49	7	7	13	470	51.429	9.65674	1.00453	13	9.23323	1.00502	13	7.70629	0.986149	13	7.73213
CL4413.Contig1_All	CL4413.Contig1_All	36.13	11	11	19	346	39.861	8.25049	1.11821	19	22.6547	1.09041	19	14.9841	1.08116	19	12.5629
CL2799.Contig3_All	CL2799.Contig3_All	24.46	13	13	17	695	79.7559	4.93213	1.11193	17	16.5007	1.03301	17	13.071	0.993822	17	16.9827
Unigene19740_All	Unigene19740_All	38.9	11	11	18	347	38.1363	6.85889	0.963923	18	9.81471	1.0522	18	10.881	1.01258	18	9.0348
Unigene11825_All	Unigene11825_All	43.55	3	3	9	62	6.93985	10.7407	1.01899	9	9.913	0.979251	9	10.2422	1.00729	9	21.1324
Unigene10635_All	Unigene10635_All	37.88	5	5	31	198	21.9015	5.73193	1.17108	30	15.1774	1.02113	30	11.3489	0.943085	30	14.3753
Unigene25622_All	Unigene25622_All	24.54	9	9	19	542	62.0902	4.83057	0.968629	19	13.589	0.968613	19	13.9351	0.972308	19	8.84962
CL2927.Contig1_All	CL2927.Contig1_All	44.27	4	6	22	131	15.349	8.39697	1.41169	11	26.5353	0.835345	11	15.4138	0.681144	11	16.7537
Unigene1949_All	Unigene1949_All	16.22	9	9	14	703	79.1324	7.06396	1.04289	14	12.1072	0.949307	14	12.547	0.987	14	10.0728
CL3601.Contig1_All	CL3601.Contig1_All	23.61	5	5	9	305	33.3592	6.53662	0.953096	9	17.2523	1.00871	9	10.5601	0.955474	9	5.16963
Unigene30848_All	Unigene30848_All	34.6	10	10	34	422	48.4816	4.56396	1.01232	34	17.4995	0.909791	34	21.7568	1.00749	34	17.334
Unigene6774_All	Unigene6774_All	17.59	3	3	12	216	23.6409	4.86865	1.1319	12	13.9119	0.920071	12	9.62696	0.974242	12	5.31424
CL220.Contig1_All	CL220.Contig1_All	26.99	4	4	22	226	25.9011	6.22705	0.965644	22	19.744	0.944692	22	16.9574	0.995463	22	15.3963
Unigene26971_All	Unigene26971_All	29.1	5	5	14	244	26.1712	8.74854	1.01497	14	8.14758	0.933586	14	16.5562	1.00842	14	8.47453
Unigene5878_All	Unigene5878_All	33.57	13	13	27	426	46.8991	6.29053	1.00698	27	8.6724	0.94053	27	15.1343	1.03797	27	13.2421
CL3070.Contig2_All	CL3070.Contig2_All	31.2	1	10	14	375	42.6917	8.66064	0.587304	1		0.558928	1		0.571068	1
Unigene8567_All	Unigene8567_All	47.66	7	9	16	214	23.4098	5.75732	1.0315	12	14.5368	0.957168	12	14.9653	0.927586	12	9.99957
Unigene15870_All	Unigene15870_All	11.67	5	5	8	574	62.2796	7.54736	1.00101	8	6.55138	1.11061	8	8.9066	1.13103	8	9.17908
Unigene4032_All	Unigene4032_All	22.79	3	3	22	136	14.6383	6.58057	0.931112	22	22.718	1.01643	22	22.7427	1.06261	22	24.5289
Unigene6276_All	Unigene6276_All	54.03	8	8	41	124	13.8005	10.2866	1.13395	41	19.1772	1.05322	41	20.8739	1.01694	41	16.2368
CL4657.Contig2_All	CL4657.Contig2_All	19.81	8	8	10	626	68.8064	5.69385	1.05337	10	8.45576	0.979535	10	6.06816	1.04998	10	19.0411
CL221.Contig1_All	CL221.Contig1_All	36.75	6	6	8	283	30.0072	5.96045	1.07263	8	14.5804	1.05759	8	5.79029	0.895592	8	9.61542
CL4648.Contig1_All	CL4648.Contig1_All	24.75	12	12	19	590	65.3443	6.55127	1.00538	19	13.5036	1.03093	19	7.55397	1.01942	19	11.7412
Unigene9394_All	Unigene9394_All	22.96	7	7	12	453	46.868	5.21143	1.01558	12	18.2926	0.949143	12	18.288	0.947937	12	21.3818
CL781.Contig2_All	CL781.Contig2_All	59.87	3	6	14	157	17.6673	4.90674	1.187	8	9.62217	1.25116	8	7.24905	1.10146	8	12.9908
Unigene30255_All	Unigene30255_All	28	4	4	9	250	27.7191	9.1001	1.0188	9	10.4078	1.04157	9	21.957	0.996208	9	6.12463
Unigene22703_All	Unigene22703_All	22.03	4	4	13	354	38.9789	7.21045	1.04832	13	22.2632	1.00276	13	20.0917	0.976641	13	21.0875
CL1371.Contig1_All	CL1371.Contig1_All	20.39	10	10	18	569	62.3561	6.66846	1.27767	18	12.8508	1.15366	18	13.2085	1.00905	18	7.01564
CL3008.Contig1_All	CL3008.Contig1_All	30.61	4	4	15	147	15.5667	6.90283	1.19904	15	23.3252	1.10216	15	22.7451	1.11387	15	9.97446
Unigene5566_All	Unigene5566_All	20.12	5	5	9	343	39.2918	7.1958	1.04833	8	11.0198	1.06935	8	14.827	1.03445	8	6.36692
Unigene25536_All	Unigene25536_All	48.61	6	6	15	144	17.1668	7.26904	0.905312	15	16.9458	1.05397	15	12.7525	1.10444	15	21.0344
Unigene19942_All	Unigene19942_All	37.36	6	6	10	273	30.5156	6.53662	1.04792	10	15.3438	1.1191	10	7.35866	1.00338	10	8.76634
Unigene2720_All	Unigene2720_All	44	6	6	9	150	16.4503	4.93213	1.07036	9	9.59836	1.09415	9	12.5544	1.00558	9	14.1274
CL4223.Contig1_All	CL4223.Contig1_All	30.45	9	9	19	289	33.7046	7.07861	0.986804	19	12.6708	1.07542	19	14.2715	1.03851	19	14.9047
Unigene9082_All	Unigene9082_All	46.43	11	11	22	252	27.8802	6.40479	0.97684	22	9.61923	0.975366	22	7.19538	0.994104	22	16.5281
CL4449.Contig1_All	CL4449.Contig1_All	50	8	8	15	188	19.9014	5.38916	1.00747	15	16.2551	1.06706	15	16.5125	0.972267	15	17.4646
Unigene14440_All	Unigene14440_All	12.12	2	2	6	198	21.9562	7.72314	1.04214	6	10.0557	1.14556	6	17.951	1.13401	6	25.9609
Unigene29335_All	Unigene29335_All	31.84	7	7	20	179	20.4408	10.3306	1.05185	20	20.8329	1.12171	20	16.0638	1.01423	20	24.6102
CL3486.Contig3_All	CL3486.Contig3_All	27.66	9	9	14	441	51.4185	5.85889	0.944518	14	12.1203	0.934527	14	10.3759	0.991397	14	4.19743
Unigene10264_All	Unigene10264_All	15.74	5	5	9	451	51.8315	6.91748	0.962993	9	13.2769	0.844939	9	9.0733	0.986412	9	14.3194
CL332.Contig1_All	CL332.Contig1_All	38.7	7	8	20	230	24.593	8.82178	0.827029	16	22.5805	1.05554	16	20.311	1.23525	16	12.3798
CL587.Contig2_All	CL587.Contig2_All	26.1	9	9	11	479	53.926	5.49072	1.0917	11	7.37478	1.10014	11	15.5754	1.03932	11	18.534
Unigene6969_All	Unigene6969_All	44.97	4	7	25	189	21.367	5.84619	1.0076	11	14.1879	0.93108	11	10.6208	0.977289	11	4.24586
Unigene29537_All	Unigene29537_All	24.77	8	8	18	432	46.4704	5.96045	0.98471	18	14.4268	1.06046	18	14.9525	1.08562	18	14.6357
Unigene25525_All	Unigene25525_All	29.7	14	14	22	643	72.4321	6.25244	1.00287	21	7.70039	1.044	21	13.0895	1.0464	21	12.4557
CL2370.Contig1_All	CL2370.Contig1_All	43.31	4	5	14	157	18.0733	8.32373	1.057	9	14.9268	1.03747	9	10.1432	1.04216	9	15.4811
Unigene14592_All	Unigene14592_All	17.65	5	6	10	561	61.8914	8.17725	0.951565	8	12.3163	0.977908	8	12.8236	1.01984	8	13.4663
Unigene19323_All	Unigene19323_All	43.67	6	6	12	158	18.1009	5.88428	1.00728	12	10.7239	1.18382	12	6.97523	1.10205	12	13.5335
CL3886.Contig2_All	CL3886.Contig2_All	11.69	7	7	11	727	84.1326	8.5874	1.02949	11	7.30693	0.992249	11	14.0981	0.993819	11	3.54246
CL5500.Contig3_All	CL5500.Contig3_All	41.1	4	4	7	146	16.2231	4.38623	0.960594	7	4.21471	1.0941	7	6.72224	0.989676	7	15.4546
Unigene5519_All	Unigene5519_All	21.03	10	10	13	561	61.0101	8.23584	0.979746	13	17.2247	0.897952	13	14.2471	0.880313	13	10.3935
Unigene9223_All	Unigene9223_All	14.35	7	7	9	627	69.9437	6.65381	0.966019	9	14.214	1.03521	9	4.38417	0.950783	9	5.11299
CL2652.Contig1_All	CL2652.Contig1_All	49.28	7	7	13	207	23.2339	6.63916	0.997714	13	13.9186	0.922048	13	13.8815	1.02007	13	13.0065
Unigene3556_All	Unigene3556_All	52.35	8	8	16	170	19.2371	8.27979	1.57681	16	20.5108	1.00281	16	17.7356	0.894315	16	28.0962
Unigene9312_All	Unigene9312_All	35.92	6	7	15	245	28.41	5.5542	0.958447	8	9.37071	0.972614	8	8.92717	1.01914	8	7.4906
Unigene994_All	Unigene994_All	66.67	3	4	12	93	10.4894	5.49072	1.08809	8	14.7168	1.01328	8	19.6685	0.912289	8	10.9282
CL5233.Contig2_All	CL5233.Contig2_All	44.4	2	8	19	250	28.0292	6.25244	0.773335	2	11.1136	0.746663	2	7.45433	0.833789	2	21.5056
CL1763.Contig2_All	CL1763.Contig2_All	38.89	5	5	13	162	18.569	5.59229	1.09769	13	15.2938	1.01688	13	17.52	1.02203	13	12.3265
CL3376.Contig1_All	CL3376.Contig1_All	9.6	6	6	9	854	94.9696	7.95752	0.921574	9	16.2002	0.978663	9	31.5597	0.996447	9	10.2205
Unigene18590_All	Unigene18590_All	21.74	2	2	7	115	13.0743	5.12256	0.81314	7	23.7207	0.744912	7	18.9753	0.899451	7	19.7068
Unigene6482_All	Unigene6482_All	23.39	5	5	9	248	26.7116	5.52881	0.800827	9	10.6015	1.1805	9	10.4632	1.37814	9	21.2751
CL2790.Contig1_All	CL2790.Contig1_All	47.2	7	7	11	250	27.3674	8.63135	0.980487	11	12.3858	1.14197	11	5.47591	1.05667	11	10.9628
Unigene11570_All	Unigene11570_All	26.76	7	7	13	299	33.2165	5.89697	0.986099	13	6.07759	1.00757	13	16.6196	1.08352	13	20.2468
CL5164.Contig1_All	CL5164.Contig1_All	26.39	11	11	17	485	54.7538	6.66846	1.02792	17	13.4181	1.05202	17	15.5859	1.10834	17	21.2838
Unigene9158_All	Unigene9158_All	28.94	7	7	14	349	39.337	6.25244	1.12104	14	15.2418	1.0847	14	18.9253	0.947738	14	13.7993
CL876.Contig1_All	CL876.Contig1_All	47.24	13	14	23	362	42.1159	7.00537	0.911516	20	12.0238	0.927595	20	14.2549	1.00163	20	13.9608
CL1383.Contig2_All	CL1383.Contig2_All	13.8	3	7	10	587	63.5838	5.90967	1.30388	6	11.3297	1.43925	6	18.1178	1.16471	6	11.452
Unigene4400_All	Unigene4400_All	24.02	6	9	17	408	47.0046	8.29443	0.989252	10	14.635	0.968668	10	9.57746	0.994306	10	13.8317
Unigene5652_All	Unigene5652_All	39.87	7	7	25	153	16.8001	5.38916	1.06985	25	23.6011	1.02915	25	31.7043	1.063	25	32.632
Unigene22740_All	Unigene22740_All	24.81	10	10	16	399	43.7149	6.29053	0.996242	16	7.62971	1.04232	16	14.9614	1.07096	16	11.859
Unigene21931_All	Unigene21931_All	38.1	4	4	14	147	16.8501	9.87646	0.990579	14	11.5735	1.00029	14	6.1449	1.03389	14	10.7106
Unigene30250_All	Unigene30250_All	21.21	11	11	15	594	64.457	7.28369	1.12104	15	21.2214	1.03322	15	18.2122	0.896681	15	16.1348
Unigene19152_All	Unigene19152_All	52.41	7	7	19	145	17.34	9.45166	0.944178	19	22.1287	1.05217	19	15.9157	1.03677	19	19.6453
CL1388.Contig1_All	CL1388.Contig1_All	31.29	7	7	13	294	31.5286	9.84717	1.03601	13	16.2709	1.12828	13	10.2199	1.05988	13	19.3302
Unigene5346_All	Unigene5346_All	40.78	3	3	7	103	10.9924	4.48779	1.45232	7	37.4966	1.39418	7	27.0518	1.10151	7	35.0156
Unigene9613_All	Unigene9613_All	13.76	5	5	5	683	76.1556	4.56396	0.934878	5	0.714753	0.940394	5	8.03086	1.02632	5	11.2309
CL3946.Contig1_All	CL3946.Contig1_All	20.14	7	7	13	422	48.9557	7.50342	0.960703	13	5.48891	0.979705	13	8.87784	1.03215	13	9.14464
CL3303.Contig1_All	CL3303.Contig1_All	15	4	4	8	480	52.8209	5.98584	0.930698	8	22.4243	0.880428	8	16.2085	0.7695	8	19.1336
CL3215.Contig2_All	CL3215.Contig2_All	41.56	5	10	22	243	27.8772	5.8335	1.08361	12	14.6926	0.994039	12	9.19383	0.99566	12	5.42224
Unigene18861_All	Unigene18861_All	18.32	8	8	12	546	62.2765	6.55127	0.901906	12	12.2787	0.946989	12	16.7871	0.923206	12	11.901
CL3463.Contig2_All	CL3463.Contig2_All	32.26	6	6	10	248	26.5215	5.31299	1.07225	10	17.7324	1.05225	10	18.29	1.15054	10	15.0061
Unigene10358_All	Unigene10358_All	18.32	8	8	17	606	68.3926	4.86865	1.23868	17	28.4613	1.19675	17	24.5265	1.03831	17	11.4176
CL1662.Contig1_All	CL1662.Contig1_All	12.43	6	6	7	523	59.0267	5.60498	1.06448	7	10.8801	0.997889	7	10.9198	0.988014	7	7.68859
Unigene10543_All	Unigene10543_All	12.45	4	5	11	474	51.3005	8.19189	1.41492	4	14.5884	1.22056	4	8.3441	1.2795	4	25.009
Unigene29230_All	Unigene29230_All	43.64	4	4	9	110	12.4383	6.771	1.00424	9	35.1297	0.975215	9	17.2127	0.946815	9	20.8009
Unigene13123_All	Unigene13123_All	40.7	11	11	23	371	40.8551	7.03467	0.966888	23	10.8882	0.959307	23	7.64511	1.03824	23	9.16188
Unigene4271_All	Unigene4271_All	25.86	1	1	6	58	6.63246	9.87646	1.01037	6	10.7163	1.12391	6	10.553	1.09903	6	18.5153
Unigene2390_All	Unigene2390_All	31.68	13	13	18	464	51.8162	8.39697	0.965247	18	18.0984	0.956224	18	15.1244	1.01298	18	12.7367
Unigene18096_All	Unigene18096_All	15.44	3	3	8	149	15.9488	5.42725	0.85536	8	18.3281	1.08551	8	24.3542	1.06933	8	35.2841
CL1218.Contig1_All	CL1218.Contig1_All	27.75	9	9	14	400	43.6605	6.771	1.28476	14	19.3752	1.10898	14	12.2675	0.968613	14	18.7332
CL1944.Contig1_All	CL1944.Contig1_All	38.69	12	12	22	367	40.2535	7.63525	1.11363	22	14.5782	1.03447	22	16.9668	1.02815	22	9.02665
Unigene10126_All	Unigene10126_All	21.14	9	9	13	629	69.6374	6.16357	0.992563	13	10.5599	0.933157	13	21.2118	0.947242	13	15.6757
CL1988.Contig2_All	CL1988.Contig2_All	22.25	14	14	21	890	101.029	9.37842	1.00598	21	15.7436	1.00717	21	9.32717	0.951928	21	6.51643
Unigene19402_All	Unigene19402_All	14.67	4	4	8	300	34.3669	9.42236	0.889758	8	9.26929	0.932803	8	16.1389	0.947439	8	10.1898
Unigene26067_All	Unigene26067_All	43.21	6	6	6	243	26.0702	4.76709	1.01161	6	15.9617	0.991745	6	11.7675	0.943545	6	8.58705
Unigene14832_All	Unigene14832_All	15.07	6	6	7	511	55.3869	5.5542	0.980029	7	10.6582	0.952832	7	18.6135	1.0022	7	11.1386
Unigene25540_All	Unigene25540_All	25.63	6	6	9	316	34.9534	8.51416	1.11948	9	4.80882	1.08819	9	8.92703	1.03542	9	9.63486
CL3325.Contig1_All	CL3325.Contig1_All	9.01	6	6	12	788	90.8755	8.23584	1.00067	12	22.0032	0.903381	12	10.6116	0.966344	12	15.069
Unigene4893_All	Unigene4893_All	15.91	5	5	8	396	45.1779	6.53662	0.989484	8	5.5223	1.02192	8	11.1763	0.929756	8	7.24991
Unigene15831_All	Unigene15831_All	17.15	3	3	6	239	26.7266	6.01123	1.14383	6	4.25631	1.08939	6	7.37165	0.883021	6	8.53884
Unigene10018_All	Unigene10018_All	19.67	8	8	13	549	62.4698	6.90283	1.00002	13	11.3921	0.993319	13	12.4151	0.923433	13	14.9928
Unigene29362_All	Unigene29362_All	24.33	5	5	7	300	32.3368	7.34229	0.954532	7	11.7449	0.985234	7	15.0026	0.953433	7	18.2242
Unigene8280_All	Unigene8280_All	16.81	2	2	3	232	23.7849	6.87354	0.712983	3	29.2224	0.891588	3	2.89225	1.03933	3	48.1581
Unigene29313_All	Unigene29313_All	14.27	8	8	11	757	85.3324	5.75732	1.29473	11	9.58071	1.23953	11	8.72344	1.24371	11	10.1038
Unigene8535_All	Unigene8535_All	25.69	8	8	17	362	40.7065	8.00146	1.21895	17	29.392	1.25134	17	29.8752	1.15018	17	18.1302
CL789.Contig1_All	CL789.Contig1_All	19.23	4	4	6	260	27.8821	5.92236	0.843452	6	9.8767	0.877424	6	11.0215	0.979551	6	9.63246
CL2269.Contig2_All	CL2269.Contig2_All	16.16	14	14	16	1095	122.422	6.44287	1.04159	16	16.4321	0.936707	16	14.5531	0.984822	16	14.0695
Unigene25657_All	Unigene25657_All	26.73	4	4	7	202	23.1511	5.98584	1.07958	7	7.69879	1.06908	7	20.5598	1.01625	7	7.21458
CL3485.Contig2_All	CL3485.Contig2_All	24.45	8	8	11	409	47.1662	5.43994	1.01321	11	9.44179	1.0031	11	7.25314	0.904416	11	13.6997
CL3373.Contig1_All	CL3373.Contig1_All	45.49	9	9	16	244	27.5411	7.81104	0.975211	16	8.41293	0.918968	16	15.3328	0.957196	16	14.6504
CL3759.Contig1_All	CL3759.Contig1_All	37.75	6	6	9	249	28.6182	6.39209	0.963697	9	4.56472	1.01072	9	13.0984	0.960785	9	7.05166
Unigene10527_All	Unigene10527_All	30.55	15	15	20	586	66.329	8.41162	0.998669	20	13.7482	0.994646	20	16.1238	1.01142	20	10.3905
Unigene21973_All	Unigene21973_All	20.41	3	3	7	196	20.9259	5.79541	1.13173	6	23.9523	1.16235	6	7.47918	1.00444	6	10.5368
CL995.Contig1_All	CL995.Contig1_All	39.65	7	7	9	285	31.2084	8.30908	0.940638	9	9.98161	0.896711	9	9.6113	0.96267	9	8.05697
Unigene23921_All	Unigene23921_All	20.49	2	4	10	244	25.3723	5.43994	1.22615	5	39.1793	1.17835	5	20.2203	1.20936	5	18.6307
Unigene8697_All	Unigene8697_All	34.88	7	7	12	258	29.5012	6.78564	0.987912	12	15.2341	1.06695	12	16.3392	1.11888	12	27.2444
Unigene4201_All	Unigene4201_All	7.86	2	2	8	280	31.0547	4.61475	1.0077	8	12.9176	1.01068	8	24.52	0.989141	8	17.5277
Unigene19860_All	Unigene19860_All	21.74	2	2	4	69	8.05391	5.14795	1.05435	4	14.3478	1.08343	4	4.1061	1.053	4	9.34585
Unigene1136_All	Unigene1136_All	34.65	4	4	13	127	14.6855	8.55811	1.49402	13	13.2836	1.2171	13	15.424	1.1345	13	7.37826
CL4177.Contig1_All	CL4177.Contig1_All	26.46	16	16	20	839	93.6461	7.76709	1.15981	20	12.7536	1.09461	20	23.9506	1.01957	20	9.5679
Unigene6728_All	Unigene6728_All	38.67	9	9	13	256	28.9783	8.92432	0.904099	13	19.8227	1.06216	13	8.89981	1.00659	13	9.04142
Unigene30574_All	Unigene30574_All	42.2	4	4	16	109	11.7273	9.33447	0.975146	16	27.0202	0.928441	16	28.324	0.940197	16	10.1804
CL5233.Contig1_All	CL5233.Contig1_All	35.18	1	7	18	253	28.5022	5.71924	0.947551	1		1.03467	1		0.979526	1
Unigene9160_All	Unigene9160_All	28.41	7	7	12	359	39.5577	6.11279	0.96755	12	9.21502	1.00919	12	15.8622	0.947494	12	20.6218
Unigene25669_All	Unigene25669_All	24.44	6	6	13	315	34.2301	7.44482	0.992714	13	7.81517	1.04493	13	21.9934	1.04179	13	5.54869
CL3405.Contig1_All	CL3405.Contig1_All	32.73	7	7	18	278	32.6554	6.31592	1.06395	17	21.001	1.21035	17	17.396	1.03828	17	11.9375
Unigene10854_All	Unigene10854_All	24.42	4	4	7	258	28.4372	6.90283	0.953822	7	8.80021	0.957083	7	3.15716	0.935763	7	20.2685
CL4420.Contig2_All	CL4420.Contig2_All	8.35	8	8	13	1185	129.872	7.23975	0.922854	12	9.08405	1.05714	12	10.4294	1.00669	12	21.9094
CL2094.Contig2_All	CL2094.Contig2_All	17.25	10	10	12	568	64.4002	5.8335	0.941737	12	7.05752	0.91323	12	10.8617	0.960587	12	9.63711
CL3599.Contig3_All	CL3599.Contig3_All	13.83	5	5	12	470	53.5534	5.96045	0.934995	11	6.65476	0.951453	11	11.7158	1.00193	11	7.08858
Unigene2594_All	Unigene2594_All	53.78	5	5	12	119	13.5247	8.48486	0.943628	11	19.5244	1.07756	11	20.2988	1.02934	11	19.122
CL5194.Contig1_All	CL5194.Contig1_All	41.38	5	5	12	145	16.604	10.0522	0.95985	12	7.31898	0.959305	12	22.7473	1.13345	12	14.955
Unigene7783_All	Unigene7783_All	21.08	5	5	7	351	38.8932	6.771	1.04771	7	2.95603	0.983102	7	13.5325	0.990473	7	10.7295
Unigene25532_All	Unigene25532_All	47.83	10	10	41	184	21.1597	10.7993	1.01627	41	26.9985	1.04531	41	23.2789	1.04342	41	17.8226
CL5585.Contig1_All	CL5585.Contig1_All	18.37	4	4	7	283	31.7096	6.53662	1.26337	7	8.42919	1.07768	7	13.4491	1.01516	7	2.84613
Unigene26239_All	Unigene26239_All	28.36	7	7	12	342	38.4585	6.52197	1.1662	12	7.22528	1.16023	12	9.54493	1.04778	12	4.94205
Unigene18070_All	Unigene18070_All	33.45	6	6	13	281	30.3453	4.64014	1.1151	13	15.1917	1.04161	13	12.4195	0.999103	13	12.776
Unigene14441_All	Unigene14441_All	35.71	10	10	15	308	35.942	5.59229	1.02463	15	9.39369	1.05546	15	10.6376	1.05782	15	6.89372
Unigene8766_All	Unigene8766_All	23.56	11	11	14	522	58.7536	7.32764	0.994155	14	13.8919	0.896481	14	24.4392	0.922044	14	13.4737
CL4852.Contig1_All	CL4852.Contig1_All	15.31	6	6	8	516	57.3411	6.11279	0.866449	8	10.8412	0.93584	8	12.2304	0.977155	8	3.3104
CL2105.Contig1_All	CL2105.Contig1_All	46.7	1	6	8	212	22.8093	6.02393	0.811853	1		0.80535	1		0.89159	1
Unigene18635_All	Unigene18635_All	20.1	4	4	8	199	23.1562	9.40771	0.842112	8	9.84808	1.02228	8	18.7597	0.99261	8	11.4045
CL3727.Contig1_All	CL3727.Contig1_All	29.07	14	14	21	485	56.5001	8.14795	0.947567	21	11.1234	0.959638	21	11.3276	0.908438	21	11.1723
Unigene3938_All	Unigene3938_All	32.92	5	5	14	161	18.5922	5.08447	1.27284	14	28.4628	1.34393	14	27.5513	1.14157	14	13.8003
Unigene18339_All	Unigene18339_All	54.76	4	4	7	126	13.6655	4.729	1.11391	7	12.0699	1.03732	7	10.5381	1.03607	7	7.5336
CL2556.Contig3_All	CL2556.Contig3_All	12.16	12	12	16	1530	171.163	4.66553	0.967506	16	12.4584	1.0258	16	17.9311	0.964533	16	11.3568
Unigene10835_All	Unigene10835_All	45.38	3	3	7	119	12.8156	8.1333	0.950481	7	18.0802	0.922197	7	12.1229	0.957701	7	21.8191
Unigene10227_All	Unigene10227_All	14.29	3	3	7	301	33.2764	8.47021	0.803935	7	9.53802	0.847199	7	13.0461	0.814348	7	2.19841
Unigene7452_All	Unigene7452_All	20.3	3	3	9	197	21.7566	5.04639	1.1038	9	4.44039	0.955713	9	6.33957	0.922716	9	13.573
Unigene18830_All	Unigene18830_All	32.61	4	4	5	92	10.0641	7.85498	0.977504	5	11.1623	0.886962	5	32.806	0.818801	5	29.4879
Unigene10510_All	Unigene10510_All	8.85	5	5	7	938	107.157	6.07471	1.15461	7	13.4818	1.01104	7	8.09274	1.0433	7	15.0114
Unigene3823_All	Unigene3823_All	47.37	8	8	27	190	21.9252	9.81787	0.993047	27	16.2225	0.952565	27	11.15	0.99513	27	12.615
CL1422.Contig1_All	CL1422.Contig1_All	33.16	11	11	22	392	42.7908	5.84619	0.943037	22	16.1596	0.921345	22	10.5677	0.980634	22	8.11914
Unigene29587_All	Unigene29587_All	19.26	4	4	10	296	33.2177	6.03662	0.968015	10	10.5789	0.986447	10	13.5514	0.967345	10	6.60939
Unigene23976_All	Unigene23976_All	37.5	3	3	9	112	12.3012	8.95361	1.00933	9	16.6936	0.961294	9	12.0827	1.03919	9	22.9503
Unigene6279_All	Unigene6279_All	53.6	12	12	21	250	27.2435	7.37158	1.00525	21	12.8371	1.03966	21	14.7087	1.04819	21	16.0961
Unigene5590_All	Unigene5590_All	48.74	6	6	13	119	13.3437	4.97021	1.0122	13	17.6551	0.884005	13	17.2583	0.838965	13	11.0757
CL1705.Contig1_All	CL1705.Contig1_All	26.03	8	8	15	315	35.397	5.90967	1.20876	14	20.0497	1.09802	14	14.5064	0.976743	14	17.955
Unigene20078_All	Unigene20078_All	53.04	11	11	21	230	27.3288	6.31592	0.929821	21	18.9188	0.99138	21	14.3449	0.976972	21	14.9092
Unigene6876_All	Unigene6876_All	52.56	7	7	18	156	17.546	6.53662	0.984539	15	12.2845	0.954625	15	29.4824	0.986167	15	19.5084
Unigene3540_All	Unigene3540_All	14.09	7	7	8	596	69.874	8.04541	0.96343	8	14.3697	1.00699	8	3.47523	1.01688	8	9.75411
Unigene5851_All	Unigene5851_All	23.5	3	4	10	217	24.6182	5.49072	0.889742	5	7.49797	0.873385	5	7.4373	0.942504	5	10.3503
CL938.Contig2_All	CL938.Contig2_All	34.69	5	5	19	147	17.0643	10.5796	1.08021	19	14.0118	0.981495	19	21.9068	1.01141	19	15.1745
Unigene19606_All	Unigene19606_All	23.4	7	7	11	406	46.35	5.32568	0.965369	11	22.1908	1.02944	11	20.0709	1.02244	11	11.3153
CL2567.Contig1_All	CL2567.Contig1_All	18.93	12	12	19	708	77.8244	5.97314	1.20565	19	8.77248	1.11624	19	16.583	1.04186	19	19.1428
Unigene5595_All	Unigene5595_All	22.44	3	3	12	156	17.7399	10.9604	1.05374	12	21.9374	0.923551	12	14.7059	0.972388	12	20.6812
Unigene3129_All	Unigene3129_All	61.76	7	8	18	102	11.2671	9.71533	0.982524	13	10.4105	0.951432	13	15.1131	1.01676	13	3.42601
Unigene3809_All	Unigene3809_All	54.41	3	3	6	68	7.33877	9.18799	1.05391	6	7.95396	1.07523	6	5.71276	1.02409	6	4.1147
Unigene11967_All	Unigene11967_All	25.32	4	4	12	154	16.4395	5.41455	1.27887	12	11.9824	1.2572	12	27.9556	1.14025	12	18.9614
Unigene977_All	Unigene977_All	27.24	6	6	11	246	25.7373	7.32764	0.972795	11	7.44969	1.02848	11	9.17026	1.04901	11	11.4303
Unigene14334_All	Unigene14334_All	46.34	4	4	24	82	9.86366	8.35303	0.971502	24	11.3024	1.00305	24	10.1164	1.09258	24	8.56029
Unigene25561_All	Unigene25561_All	22.77	6	6	14	325	34.221	9.01221	1.15275	14	24.5421	1.19102	14	22.5055	1.15271	14	25.483
CL3163.Contig1_All	CL3163.Contig1_All	20.75	7	7	9	453	50.1185	7.00537	0.904025	9	4.90377	1.04358	9	12.0939	0.984947	9	17.259
Unigene26410_All	Unigene26410_All	18.09	3	3	4	188	21.7101	4.99561	0.981106	4	1.23529	1.01871	4	13.4926	0.978317	4	6.74857
CL4846.Contig2_All	CL4846.Contig2_All	9.27	3	3	6	410	47.6161	4.17041	1.04397	6	13.4159	1.21121	6	17.7955	1.01945	6	10.5255
CL1557.Contig1_All	CL1557.Contig1_All	43.24	7	7	14	259	28.1996	6.06201	1.03577	14	10.6582	1.07957	14	10.368	1.01761	14	7.59358
CL4949.Contig1_All	CL4949.Contig1_All	37.99	9	9	15	229	25.7168	9.64209	1.09488	15	12.8688	1.05991	15	13.2335	0.981534	15	16.441
Unigene16173_All	Unigene16173_All	73.15	6	6	13	108	11.423	6.53662	0.999762	13	12.6142	1.00183	13	23.2871	0.948569	13	19.3933
Unigene10576_All	Unigene10576_All	8.67	8	8	11	1130	127.017	6.27783	0.949515	11	10.8992	1.0566	11	16.2073	1.01326	11	10.5514
Unigene29393_All	Unigene29393_All	23.73	7	7	12	354	40.4071	5.43994	1.03976	12	12.7012	1.01106	12	16.7738	0.972692	12	10.0276
Unigene29441_All	Unigene29441_All	30.34	7	7	16	234	26.1493	5.71924	1.00812	15	10.1301	1.0727	15	7.03999	1.09003	15	12.1449
Unigene9993_All	Unigene9993_All	24.3	8	9	12	498	55.0906	4.80518	1.0854	11	5.60599	1.20138	11	14.4315	1.11403	11	9.49709
Unigene21784_All	Unigene21784_All	44.81	13	13	40	241	28.4128	10.9458	1.05626	40	16.4082	1.08716	40	24.878	1.04999	40	24.801
CL4066.Contig1_All	CL4066.Contig1_All	29.02	9	9	19	386	43.6051	6.07471	1.04042	19	14.7473	0.960967	19	12.0396	1.05337	19	8.08153
CL2413.Contig5_All	CL2413.Contig5_All	30.63	11	15	19	493	54.8499	4.98291	0.987057	14	11.9234	0.928908	14	13.4798	0.996434	14	9.60482
Unigene5161_All	Unigene5161_All	54.7	4	4	5	117	13.1344	4.88135	1.24291	5	18.7384	1.27289	5	12.3312	1.05584	5	0.957765
Unigene4498_All	Unigene4498_All	36.93	8	8	13	241	27.2801	7.98682	0.938137	13	15.2655	1.09711	13	14.4511	1.05903	13	14.5886
Unigene22246_All	Unigene22246_All	36.16	6	6	14	177	20.1965	7.07861	0.945987	14	9.59403	0.946353	14	10.5208	1.01373	14	11.1294
Unigene30610_All	Unigene30610_All	21.09	5	5	12	275	31.6218	7.1958	0.990381	12	12.0984	1.06119	12	26.0776	1.0593	12	11.7941
Unigene10022_All	Unigene10022_All	30.47	11	11	19	466	52.575	6.75635	0.849633	19	16.8026	0.901049	19	13.8938	0.954966	19	10.293
Unigene3645_All	Unigene3645_All	48.1	8	8	19	210	24.4425	8.04541	1.00526	19	11.1078	0.916064	19	16.1649	1.02517	19	11.4402
CL1098.Contig1_All	CL1098.Contig1_All	25.63	10	10	12	515	60.6409	5.92236	1.15417	12	12.134	1.13572	12	11.2028	1.08044	12	8.09865
Unigene9304_All	Unigene9304_All	36.34	13	14	19	443	50.944	7.26904	1.0645	18	10.0798	1.01581	18	10.9059	1.08643	18	20.5895
CL4753.Contig2_All	CL4753.Contig2_All	33.63	9	9	11	339	38.4647	8.95361	1.12747	11	16.683	1.10069	11	13.6739	1.01061	11	18.8505
Unigene12069_All	Unigene12069_All	19.77	7	8	16	516	58.0653	5.5542	1.06993	12	8.42336	1.03815	12	10.2613	1.00087	12	8.52943
Unigene8537_All	Unigene8537_All	14.14	2	2	3	191	21.4186	8.99756	0.801394	3	1.37208	0.902704	3	10.2679	1.08335	3	7.69435
Unigene29201_All	Unigene29201_All	11.98	5	5	13	459	52.9722	8.39697	0.97542	13	4.71575	0.983323	13	13.0683	0.956041	13	9.10659
Unigene7054_All	Unigene7054_All	43.67	10	11	20	245	28.0456	7.57666	0.881674	19	9.57952	0.911404	19	15.6061	0.924509	19	8.33202
Unigene4076_All	Unigene4076_All	30.14	4	5	9	219	23.8264	6.87354	0.855206	7	22.6852	0.993087	7	16.3063	0.936803	7	24.3011
CL4865.Contig1_All	CL4865.Contig1_All	8.92	5	5	7	841	97.3655	7.02002	1.04707	7	6.08559	1.01703	7	4.95616	1.08685	7	12.7855
CL3667.Contig1_All	CL3667.Contig1_All	37.62	4	4	11	202	22.3276	6.80029	0.942691	11	12.9875	1.04692	11	17.5154	0.967541	11	29.5003
CL1101.Contig1_All	CL1101.Contig1_All	35.96	11	11	16	406	44.609	7.97217	1.09791	16	11.4097	1.13124	16	9.99896	1.08474	16	7.77318
Unigene14336_All	Unigene14336_All	20.63	7	7	9	480	52.9018	6.46826	1.0338	9	6.15185	1.12791	9	10.9437	1.06265	9	7.00362
CL3989.Contig1_All	CL3989.Contig1_All	6.97	7	7	13	1277	141.364	5.60498	1.05717	13	16.1577	0.993255	13	11.5976	0.970954	13	11.7537
CL4803.Contig2_All	CL4803.Contig2_All	45.1	2	2	11	51	5.93131	9.39307	0.988533	11	22.8457	1.24022	11	30.7765	1.0432	11	14.5875
Unigene10733_All	Unigene10733_All	27.9	8	9	10	405	45.2035	7.44482	1.13197	9	6.7771	1.01735	9	9.79559	0.87148	9	9.10239
Unigene6540_All	Unigene6540_All	20.75	12	12	18	689	80.8076	8.45557	1.0748	18	7.03622	1.09166	18	16.5611	1.08602	18	7.11696
CL2968.Contig3_All	CL2968.Contig3_All	41.95	11	11	22	298	33.8274	8.29443	0.937454	22	15.4086	1.02175	22	17.352	1.03407	22	8.75114
Unigene25520_All	Unigene25520_All	24.52	10	11	13	571	62.9593	7.60596	1.01859	11	15.7776	0.911355	11	21.1642	0.878888	11	18.7684
CL4517.Contig1_All	CL4517.Contig1_All	56.23	11	11	20	281	30.8392	6.15088	1.02028	20	9.42074	1.05006	20	8.98794	1.01362	20	11.9416
Unigene25586_All	Unigene25586_All	15.45	4	4	7	356	37.5456	6.78564	1.08869	7	6.71538	1.09752	7	15.7316	0.969203	7	11.4009
Unigene2685_All	Unigene2685_All	31.28	4	4	9	179	18.4825	11.0776	1.05665	9	7.32001	0.956191	9	12.6904	0.964595	9	6.33404
CL2950.Contig3_All	CL2950.Contig3_All	11.65	9	9	15	927	102.431	8.88037	0.973428	15	14.017	0.966678	15	24.3872	0.997924	15	11.6969
Unigene9358_All	Unigene9358_All	20.77	4	4	6	284	31.3034	5.08447	1.03518	6	15.0127	1.125	6	15.4351	1.02506	6	10.7414
CL363.Contig1_All	CL363.Contig1_All	38.97	9	9	22	290	31.9262	6.23975	1.11613	21	11.9835	0.974004	21	11.218	1.04745	21	8.78796
Unigene5005_All	Unigene5005_All	41.46	2	2	5	82	9.6896	7.21045	1.00753	5	5.58969	0.906219	5	21.6489	1.09171	5	11.8915
Unigene10271_All	Unigene10271_All	23.64	10	10	16	440	49.1884	7.02002	1.11144	16	12.1427	1.02688	16	14.9863	1.02402	16	8.18285
Unigene6620_All	Unigene6620_All	23.36	5	5	9	304	35.3466	8.42627	1.18965	9	11.8912	1.17027	9	15.487	1.45095	9	39.6666
Unigene8306_All	Unigene8306_All	25	3	3	9	180	19.8907	4.95752	0.956696	9	14.7611	0.827021	9	13.733	0.949935	9	16.5723
Unigene161_All	Unigene161_All	8.33	3	3	7	396	43.8354	9.56885	0.987077	7	26.5116	1.03526	7	23.7588	0.979636	7	8.52598
Unigene5140_All	Unigene5140_All	22.47	5	5	7	316	35.8706	5.50342	0.97581	7	13.5664	1.01058	7	28.8258	1.05934	7	12.7649
CL1775.Contig2_All	CL1775.Contig2_All	29.81	6	7	13	265	30.7329	9.53955	0.975342	10	12.8831	1.13294	10	15.8066	1.01054	10	14.8444
Unigene4601_All	Unigene4601_All	34.62	13	13	21	517	54.5874	6.88818	1.02201	21	8.16676	0.999909	21	17.1368	1.03615	21	12.6312
CL1817.Contig1_All	CL1817.Contig1_All	21.03	4	4	8	233	26.4621	9.18799	0.937571	8	18.7338	1.07846	8	11.3025	1.0464	8	15.27
Unigene6669_All	Unigene6669_All	16.67	2	3	9	210	23.3567	7.44482	1.03772	4	2.10118	0.985459	4	3.84038	0.97038	4	3.38684
CL2216.Contig2_All	CL2216.Contig2_All	15.85	10	10	12	612	67.9431	8.08936	0.965156	12	11.4591	0.920334	12	6.56118	1.02005	12	9.99275
Unigene14426_All	Unigene14426_All	53.66	6	6	17	164	17.5846	9.67139	0.98853	17	13.8223	1.08002	17	16.3333	1.02432	17	12.1461
Unigene8299_All	Unigene8299_All	18.65	7	7	13	445	49.1222	7.7085	0.932933	13	20.0934	0.980604	13	12.1363	1.02499	13	18.361
Unigene4244_All	Unigene4244_All	17.77	9	9	12	799	92.9094	6.45557	1.01566	12	13.6063	0.985143	12	16.2726	0.995473	12	12.1495
Unigene3868_All	Unigene3868_All	20.35	10	11	17	678	76.6201	6.80029	1.08714	16	11.4764	1.02842	16	13.9774	1.07198	16	12.1388
CL5052.Contig1_All	CL5052.Contig1_All	17.23	6	6	7	447	51.1985	6.68311	1.09729	7	11.8336	0.976947	7	16.7704	1.0231	7	12.2427
Unigene8473_All	Unigene8473_All	5.85	8	9	13	1913	217.751	6.52197	1.02454	11	15.1015	1.00896	11	14.7349	0.962771	11	9.41436
Unigene25769_All	Unigene25769_All	20.19	2	2	4	213	24.5685	6.23975	1.18902	4	4.15229	0.993737	4	9.90944	1.00105	4	5.51423
Unigene2758_All	Unigene2758_All	25.4	8	8	12	433	47.7732	6.39209	1.02993	12	11.3008	1.05861	12	11.0084	1.06049	12	11.8676
Unigene2320_All	Unigene2320_All	30.75	13	13	20	504	56.954	6.48096	1.22024	20	13.4567	1.06661	20	11.6956	1.02792	20	8.87231
Unigene9996_All	Unigene9996_All	25.12	4	4	6	203	22.6048	9.11475	0.959408	6	13.8927	0.852941	6	24.6662	0.953735	6	28.2583
CL3461.Contig1_All	CL3461.Contig1_All	16.38	7	7	14	403	45.3722	7.41553	0.937063	14	14.6837	0.907248	14	16.3435	0.871539	14	14.064
Unigene21868_All	Unigene21868_All	35.8	8	8	9	257	28.3868	7.25439	0.990544	9	10.0906	1.00554	9	4.36739	0.980679	9	10.7576
Unigene8693_All	Unigene8693_All	20.8	5	5	9	250	28.264	4.97021	1.08577	9	9.60022	1.13346	9	10.9274	0.99614	9	15.5464
CL2539.Contig2_All	CL2539.Contig2_All	43.36	10	10	14	286	32.3965	7.45947	1.05264	14	18.321	0.964115	14	15.7077	1.02314	14	8.67141
CL1516.Contig1_All	CL1516.Contig1_All	20.68	5	6	13	353	41.4629	5.24951	1.07468	12	13.5805	0.959618	12	16.0359	1.01697	12	9.47303
Unigene7283_All	Unigene7283_All	65.45	5	5	9	55	5.7009	10.7407	1.06167	9	26.3221	0.963295	9	18.9132	0.941632	9	14.5717
CL785.Contig3_All	CL785.Contig3_All	27.03	3	3	6	148	16.1482	4.75439	1.06646	6	4.64054	1.0732	6	11.4224	1.04329	6	5.01707
Unigene21905_All	Unigene21905_All	35.2	6	6	8	250	28.6376	5.98584	0.795227	8	17.0086	0.826927	8	19.306	0.920844	8	7.20565
Unigene3348_All	Unigene3348_All	23.7	5	5	9	308	34.7013	8.35303	1.06602	9	6.16896	1.0384	9	11.6278	1.02934	9	3.56864
Unigene7485_All	Unigene7485_All	43.09	9	9	16	246	27.4913	7.86963	1.04813	16	6.00123	1.01958	16	10.693	0.955125	16	9.0975
CL4561.Contig1_All	CL4561.Contig1_All	18.31	5	5	6	426	47.2941	6.63916	1.03953	6	15.2931	1.01897	6	31.867	0.988552	6	11.3482
CL1010.Contig1_All	CL1010.Contig1_All	31.99	6	6	12	347	36.1291	5.09717	1.15608	12	13.1139	1.03865	12	15.1852	0.952703	12	6.39428
CL5503.Contig1_All	CL5503.Contig1_All	22.59	7	7	13	425	48.5667	5.96045	0.931826	13	23.7856	1.03756	13	13.0233	0.901582	13	6.27444
CL3149.Contig2_All	CL3149.Contig2_All	21.19	11	12	17	590	68.9798	8.38232	1.02602	15	8.89966	0.972794	15	8.53271	1.00864	15	5.1641
CL1262.Contig1_All	CL1262.Contig1_All	25.72	6	6	8	276	30.5308	6.53662	0.996849	8	9.68277	0.910391	8	23.1072	0.954458	8	10.6021
CL1103.Contig1_All	CL1103.Contig1_All	19.05	2	2	6	168	17.7981	6.17627	0.888219	6	15.8584	0.896335	6	11.2778	0.863804	6	12.0304
Unigene8899_All	Unigene8899_All	21.22	4	4	7	278	30.3772	5.41455	1.14881	7	16.9586	1.20553	7	22.0499	1.07668	7	31.3832
CL1004.Contig3_All	CL1004.Contig3_All	31.58	3	3	9	133	15.0973	7.25439	0.887116	9	2.14223	1.07911	9	10.2807	1.03394	9	9.09914
Unigene6648_All	Unigene6648_All	41.12	4	4	18	107	12.5653	9.99365	0.981506	17	11.1278	1.0875	17	9.99743	1.05976	17	10.8226
Unigene9347_All	Unigene9347_All	38.37	4	4	9	172	19.4909	6.53662	1.00425	9	9.22145	0.844258	9	13.645	0.893002	9	4.90299
Unigene5106_All	Unigene5106_All	12.75	14	14	22	1161	136.603	7.88428	1.04782	22	21.1763	1.08828	22	20.3127	1.06447	22	16.13
Unigene10588_All	Unigene10588_All	12.81	9	9	10	976	109.576	5.12256	0.991624	10	12.1486	1.00093	10	5.52714	0.966987	10	8.78164
Unigene7014_All	Unigene7014_All	50	4	4	10	110	12.2266	8.83643	1.33948	10	15.2867	1.10825	10	11.6272	1.02728	10	14.2807
Unigene11994_All	Unigene11994_All	46.62	5	5	11	148	16.8409	7.34229	1.06219	11	12.1165	1.03176	11	10.4806	0.950705	11	14.0567
Unigene8317_All	Unigene8317_All	19.83	7	7	11	464	52.1063	5.16064	0.969494	11	10.8718	1.03198	11	13.3097	0.940545	11	9.2518
Unigene21821_All	Unigene21821_All	31.68	2	2	10	101	10.9323	4.56396	2.06557	10	55.269	1.66236	10	55.8613	1.08958	10	24.0962
Unigene19694_All	Unigene19694_All	38.08	11	11	23	407	45.7731	6.01123	0.999761	23	8.47891	0.959735	23	12.3572	1.00204	23	10.9258
CL128.Contig2_All	CL128.Contig2_All	27.8	5	5	7	277	31.6571	7.48877	0.810361	7	30.7697	0.801171	7	34.6225	0.917156	7	16.533
Unigene11194_All	Unigene11194_All	26.05	10	10	15	453	53.0928	7.29834	0.953055	15	16.5613	0.902252	15	18.2891	0.950606	15	11.9102
CL401.Contig1_All	CL401.Contig1_All	16.19	3	3	6	352	40.1568	8.73389	0.865493	6	4.40764	0.927236	6	8.00929	0.968064	6	12.0437
Unigene2568_All	Unigene2568_All	36.95	7	7	16	203	23.2041	8.79248	1.07918	16	13.5871	0.961487	16	9.96062	0.999864	16	16.0505
Unigene9070_All	Unigene9070_All	36.78	3	3	12	87	9.58568	4.80518	1.71447	12	18.8453	1.94773	12	33.3838	0.964736	12	37.8222
CL5124.Contig1_All	CL5124.Contig1_All	55.15	6	6	15	165	18.046	5.51611	0.96184	15	11.0113	1.02439	15	14.7508	1.14285	15	19.5846
Unigene9519_All	Unigene9519_All	46.28	5	5	16	121	13.59	9.61279	1.07837	14	11.8498	0.9061	14	13.2194	0.949947	14	10.1472
Unigene7683_All	Unigene7683_All	18.73	4	4	9	283	32.5058	4.95752	1.29387	9	7.93127	1.23066	9	13.9887	0.941812	9	15.1598
Unigene11901_All	Unigene11901_All	50.67	6	6	18	150	18.0759	8.11865	0.974792	18	13.8188	0.914895	18	16.2416	1.09501	18	13.8489
Unigene10324_All	Unigene10324_All	32.5	6	6	10	240	27.778	4.58936	1.17501	10	19.1271	1.21433	10	16.2601	1.09227	10	14.5144
Unigene6733_All	Unigene6733_All	32.17	5	5	10	230	25.5918	5.14795	1.15166	10	11.0181	1.07019	10	7.81972	0.997013	10	8.12099
Unigene9612_All	Unigene9612_All	16.23	5	5	7	530	59.1045	4.4624	0.818241	7	24.7525	0.887237	7	27.0263	0.866843	7	15.1804
Unigene9991_All	Unigene9991_All	19.48	6	8	20	462	53.1484	5.65576	0.867948	14	9.67622	0.970311	14	10.0546	1.01899	14	8.66888
Unigene5103_All	Unigene5103_All	12	1	1	2	175	20.2874	9.05615	0.982401	2	5.68484	0.970524	2	3.87456	0.942135	2	28.8612
Unigene4625_All	Unigene4625_All	34.25	4	4	8	146	17.2107	6.53662	0.965398	8	22.1088	1.06363	8	24.1709	1.00428	8	9.59012
CL1041.Contig1_All	CL1041.Contig1_All	20.52	7	7	8	502	55.6875	7.29834	0.841222	8	12.7305	0.907926	8	6.93314	1.01534	8	13.0864
Unigene5238_All	Unigene5238_All	18.3	3	3	7	235	25.8127	9.5542	1.25333	7	15.5988	0.978028	7	3.96274	1.11455	7	10.6302
CL1771.Contig1_All	CL1771.Contig1_All	25	3	6	10	292	33.7389	5.35107	0.972448	5	17.153	0.937739	5	19.2315	0.889111	5	12.3763
CL3910.Contig2_All	CL3910.Contig2_All	9.72	6	6	8	823	91.32	6.96143	0.939693	8	19.7111	0.987194	8	20.419	0.943748	8	10.5036
Unigene1474_All	Unigene1474_All	11.27	9	9	12	772	89.0868	8.85107	1.00458	12	10.5982	1.00941	12	2.45974	1.01586	12	6.12461
CL5624.Contig1_All	CL5624.Contig1_All	38.83	3	3	9	103	11.8072	6.06201	0.806619	9	7.77382	1.0092	9	14.5187	1.02197	9	9.50995
Unigene20118_All	Unigene20118_All	34.59	3	3	7	133	15.393	7.76709	0.927712	7	6.3025	1.02955	7	10.3027	1.03652	7	4.5481
Unigene27236_All	Unigene27236_All	29.17	4	4	6	144	15.8514	5.33838	1.12768	6	10.5502	1.18001	6	6.51485	1.07916	6	10.8068
Unigene11412_All	Unigene11412_All	25.25	5	5	12	198	22.6777	11.5024	0.919455	12	25.9032	0.929581	12	9.30912	0.977068	12	12.5933
Unigene11256_All	Unigene11256_All	14.61	12	12	16	938	104.832	4.75439	0.982396	16	12.5621	0.971714	16	11.9091	0.973756	16	10.2498
Unigene4546_All	Unigene4546_All	27.59	3	3	7	145	15.3979	7.09326	1.14528	7	21.4151	1.33612	7	27.2148	0.922416	7	22.6199
Unigene11644_All	Unigene11644_All	16.46	5	5	7	401	44.5019	6.16357	1.02691	7	2.69415	1.05978	7	2.99091	0.973727	7	10.834
Unigene25605_All	Unigene25605_All	24.66	3	3	5	223	24.3213	5.07178	0.828516	5	13.11	0.962017	5	4.171	0.903258	5	5.28437
Unigene1639_All	Unigene1639_All	39.33	3	3	5	89	9.89712	10.5503	0.87547	5	14.4325	0.884248	5	10.9333	0.917074	5	11.6668
Unigene1174_All	Unigene1174_All	24.4	5	5	6	291	32.4628	6.7124	1.0262	6	5.1881	1.05111	6	10.6589	1.03025	6	5.67119
Unigene18085_All	Unigene18085_All	47.43	7	7	10	175	19.9701	5.42725	1.0461	10	12.0013	1.00137	10	12.9438	1.04208	10	6.30034
Unigene3653_All	Unigene3653_All	29.41	2	2	5	85	9.66404	9.99365	1.04429	5	17.134	1.10532	5	25.4359	1.04646	5	19.1461
CL1835.Contig2_All	CL1835.Contig2_All	9.23	6	6	10	834	93.7018	6.06201	0.989263	10	4.95789	1.00934	10	9.68947	1.02317	10	11.9467
CL5531.Contig2_All	CL5531.Contig2_All	27.53	2	7	18	247	26.4061	7.95752	0.985685	4	2.96791	1.01367	4	4.36067	1.02061	4	6.10395
CL2331.Contig1_All	CL2331.Contig1_All	29.18	14	14	24	754	84.7844	7.10791	1.04826	24	7.11648	0.900152	24	11.2711	0.963389	24	9.46265
Unigene29862_All	Unigene29862_All	36.47	5	5	10	170	19.1062	7.91357	0.960622	10	11.7916	1.04458	10	15.1006	1.0608	10	18.1522
Unigene29288_All	Unigene29288_All	13.62	7	7	8	624	70.6631	7.47412	0.952714	8	9.79053	0.917237	8	4.46264	0.910078	8	8.56217
CL2464.Contig1_All	CL2464.Contig1_All	18.36	7	8	11	512	61.5477	7.95752	0.98178	10	12.6267	0.922045	10	9.62297	0.987042	10	8.27736
CL1939.Contig1_All	CL1939.Contig1_All	72.53	1	5	8	91	8.91672	8.48486	1.0003	1		1.03474	1		0.989554	1
Unigene1366_All	Unigene1366_All	20.65	7	7	9	431	47.7348	6.46826	0.967719	9	12.2645	1.00524	9	12.1219	0.93226	9	21.2837
Unigene4307_All	Unigene4307_All	27.42	2	2	6	124	12.7835	4.58936	1.19579	6	22.2647	1.03839	6	21.6136	1.0871	6	23.5806
Unigene9523_All	Unigene9523_All	13.06	5	5	7	490	53.626	6.44287	0.950431	7	11.6218	1.00739	7	8.68978	1.00297	7	2.37527
CL95.Contig1_All	CL95.Contig1_All	26.89	6	6	12	305	34.9681	5.77002	1.0563	12	9.03298	1.02105	12	6.08785	1.0437	12	9.51683
CL1031.Contig1_All	CL1031.Contig1_All	24.9	8	8	11	514	56.3098	5.21143	0.916889	11	8.55681	0.926482	11	14.9331	0.97029	11	15.0409
Unigene10266_All	Unigene10266_All	22.32	7	7	10	345	37.7405	7.12256	1.01643	10	9.87631	0.969122	10	7.61052	1.00828	10	4.10418
CL1354.Contig1_All	CL1354.Contig1_All	7.5	9	9	9	1559	173.401	6.78564	0.968139	9	9.80065	0.996355	9	17.02	1.01115	9	15.2939
Unigene10396_All	Unigene10396_All	19.45	11	11	13	658	73.8499	5.60498	1.00199	13	5.65936	0.974153	13	13.7568	0.959624	13	9.39944
Unigene29999_All	Unigene29999_All	18.13	3	3	6	182	20.9325	5.70654	0.994539	6	10.7838	0.981637	6	11.8656	0.978097	6	13.3944
Unigene2741_All	Unigene2741_All	21.97	5	5	11	314	34.7825	4.57666	0.972571	11	12.8361	0.995294	11	10.9731	0.891086	11	16.1669
Unigene2274_All	Unigene2274_All	32.29	4	4	7	192	21.3178	4.90674	1.19999	7	10.0069	1.28131	7	16.0233	1.17214	7	9.52178
CL546.Contig1_All	CL546.Contig1_All	24.87	7	7	14	394	43.543	7.48877	0.933759	14	8.6018	1.01532	14	11.638	1.09917	14	8.01321
Unigene25824_All	Unigene25824_All	24.67	3	3	5	150	17.1738	4.93213	1.0047	5	9.20796	1.18004	5	7.54192	1.12892	5	2.92388
CL1874.Contig2_All	CL1874.Contig2_All	17.35	6	6	11	415	47.5181	6.354	0.913929	11	17.4883	0.933854	11	8.57725	0.908112	11	19.2152
Unigene1615_All	Unigene1615_All	13.5	3	3	6	274	29.845	5.41455	0.961728	6	13.4261	0.842497	6	27.7708	0.962406	6	9.35818
CL2440.Contig1_All	CL2440.Contig1_All	17.39	5	5	10	345	39.8139	6.46826	1.00231	10	6.70623	1.02934	10	22.0331	1.01771	10	9.17636
CL5089.Contig1_All	CL5089.Contig1_All	18.75	2	2	4	144	15.7747	9.96436	0.914366	4	17.7572	1.0169	4	14.8005	1.00798	4	15.2533
CL559.Contig1_All	CL559.Contig1_All	13.92	5	5	7	503	58.8378	5.38916	0.924093	7	10.8069	1.01274	7	8.82627	0.980647	7	9.21082
CL1167.Contig3_All	CL1167.Contig3_All	13.28	5	5	6	482	54.9803	5.36377	1.0034	6	7.28904	0.958999	6	6.66999	0.946751	6	8.03591
Unigene5449_All	Unigene5449_All	17.66	7	7	12	402	44.8449	5.90967	1.05235	12	7.46402	0.962855	12	8.78449	0.936316	12	7.14371
Unigene21898_All	Unigene21898_All	15.46	4	4	12	304	32.9912	7.21045	1.224	12	20.9927	1.05193	12	16.8888	0.994624	12	10.8463
Unigene29303_All	Unigene29303_All	44.94	3	3	8	89	10.3511	7.32764	0.991205	8	15.4839	0.968116	8	10.0362	1.00796	8	19.7205
CL3131.Contig2_All	CL3131.Contig2_All	6.27	2	2	9	287	32.0448	4.91943	1.05885	9	13.0991	1.00441	9	9.51689	0.981784	9	17.7631
Unigene2277_All	Unigene2277_All	56.79	8	8	16	162	18.2413	5.36377	1.0211	16	12.0915	0.926731	16	12.5772	0.972284	16	10.3464
Unigene9065_All	Unigene9065_All	72	2	2	4	50	5.49372	4.729	0.98642	4	11.4876	0.950478	4	3.04143	0.962562	4	4.06266
Unigene30152_All	Unigene30152_All	49.37	7	7	9	158	17.8679	7.72314	1.04269	9	9.71977	1.06994	9	17.0744	1.04994	9	14.2448
CL399.Contig1_All	CL399.Contig1_All	10.87	6	6	8	681	75.1278	7.03467	1.03024	8	5.86626	0.95964	8	16.535	0.959002	8	7.11476
Unigene10975_All	Unigene10975_All	48.05	4	4	7	154	15.9617	9.53955	1.09994	7	5.85516	1.07189	7	13.9022	1.08138	7	12.1621
Unigene6637_All	Unigene6637_All	31.46	5	5	13	213	23.7202	5.51611	0.949953	12	24.5061	1.26009	12	36.0103	0.95945	12	17.9879
Unigene3850_All	Unigene3850_All	27.71	11	11	15	462	52.2306	6.48096	0.925617	15	12.0949	0.941993	15	4.9581	1.00858	15	8.86833
Unigene7394_All	Unigene7394_All	21.97	4	4	5	264	29.6569	5.93506	0.997977	5	15.7928	0.981518	5	23.4296	1.01931	5	25.4398
Unigene22198_All	Unigene22198_All	24.57	6	6	8	293	33.1549	6.13818	0.940537	8	10.7317	0.934214	8	20.6166	0.990241	8	15.177
CL4689.Contig1_All	CL4689.Contig1_All	40.88	7	7	12	159	19.0305	4.93213	1.06802	12	9.1362	0.97879	12	9.29902	0.96902	12	14.7947
Unigene9286_All	Unigene9286_All	38.14	2	2	3	97	10.8928	6.80029	0.972895	3	1.57232	0.900107	3	2.12301	0.865895	3	3.35131
Unigene8501_All	Unigene8501_All	34.67	9	9	23	398	43.5373	8.38232	1.0947	23	10.5451	1.12942	23	18.1666	1.09803	23	12.7673
Unigene14379_All	Unigene14379_All	25.51	2	2	10	98	11.1838	5.03369	1.07214	9	14.8346	0.968071	9	14.4221	1.06326	9	10.3661
Unigene29212_All	Unigene29212_All	43.46	6	7	19	191	21.301	6.53662	0.985852	18	9.4279	1.07662	18	23.3955	1.03257	18	20.4432
Unigene25552_All	Unigene25552_All	10.68	7	7	9	936	107.879	7.6499	0.997195	9	11.1388	0.968233	9	11.4703	0.976377	9	16.2857
Unigene5315_All	Unigene5315_All	11.79	2	2	5	246	26.2655	6.91748	1.00883	5	9.90629	0.981133	5	9.89342	0.964136	5	7.94173
Unigene29770_All	Unigene29770_All	15.42	7	7	10	480	53.5598	6.91748	0.963164	10	7.99219	0.909876	10	3.98892	0.968821	10	8.217
Unigene8938_All	Unigene8938_All	22.19	5	5	11	365	41.2864	7.62061	1.0796	11	10.7384	0.980407	11	14.9175	0.920994	11	9.45089
Unigene6778_All	Unigene6778_All	33.33	4	4	9	180	19.7503	5.57959	1.21796	9	8.30645	1.20181	9	15.3976	1.07711	9	10.8768
Unigene18426_All	Unigene18426_All	43.2	9	9	19	169	20.1088	10.4917	1.01256	19	13.04	1.03228	19	17.8527	1.03551	19	19.2359
Unigene528_All	Unigene528_All	49.56	7	7	11	226	25.4573	6.56592	0.994606	11	8.53533	0.920479	11	21.2337	0.937693	11	5.62301
CL4193.Contig1_All	CL4193.Contig1_All	20.43	3	3	4	235	26.0284	6.55127	1.0044	4	7.48178	0.977932	4	19.619	1.12003	4	7.21839
Unigene8819_All	Unigene8819_All	21.55	7	7	18	399	44.6832	4.91943	1.07342	18	10.8167	1.1291	18	29.2912	1.15854	18	19.2305
Unigene7812_All	Unigene7812_All	19.77	5	5	8	344	38.617	8.1626	0.993049	8	9.67493	0.920785	8	9.64328	0.993049	8	8.10425
Unigene29561_All	Unigene29561_All	37.74	2	2	6	53	5.80597	9.92041	1.04255	6	11.8338	1.25214	6	2.69864	1.11189	6	3.06917
Unigene10008_All	Unigene10008_All	27.86	13	14	22	499	58.0118	5.99854	1.02897	20	9.70686	0.924057	20	10.4819	0.976538	20	11.2174
Unigene25537_All	Unigene25537_All	33.33	3	3	10	111	12.0991	4.84326	1.28355	10	33.7102	1.40363	10	51.4518	1.01886	10	31.3062
Unigene14390_All	Unigene14390_All	6.99	3	3	5	772	85.5599	5.03369	1.04335	5	10.36	1.0757	5	9.38374	0.943008	5	17.8235
Unigene1195_All	Unigene1195_All	28.33	10	10	17	473	52.7331	5.99854	1.35881	17	17.0831	1.30102	17	10.2308	1.20756	17	13.0324
Unigene14459_All	Unigene14459_All	21.38	2	3	7	145	16.3527	8.39697	0.909366	6	7.50422	0.926108	6	11.5427	0.994626	6	10.92
Unigene3434_All	Unigene3434_All	20.21	7	8	9	485	54.8826	6.88818	1.09518	7	11.4895	0.985079	7	24.8801	0.977966	7	9.9413
Unigene26098_All	Unigene26098_All	7.36	1	1	2	231	26.2311	5.45264	0.625943	2	48.7373	1.24905	2	35.7973	1.07357	2	18.8564
Unigene8812_All	Unigene8812_All	24.92	6	6	9	325	36.1675	5.56689	1.03161	9	11.716	1	9	9.27575	1.00967	9	6.75525
Unigene2329_All	Unigene2329_All	31.13	4	4	12	151	16.5812	9.74463	0.942312	12	24.9779	0.930727	12	12.8515	0.972478	12	18.8454
Unigene19195_All	Unigene19195_All	27.36	5	5	11	212	24.4782	6.02393	1.13104	11	19.9435	1.02293	11	14.6563	1.04495	11	11.7605
CL5370.Contig1_All	CL5370.Contig1_All	34.78	3	4	9	207	23.296	9.12939	0.8799	5	8.30039	0.867221	5	5.84866	0.898966	5	16.1898
Unigene2497_All	Unigene2497_All	31.38	4	4	7	188	21.661	9.67139	0.940125	7	5.65473	1.13507	7	15.9214	1.1535	7	6.6833
Unigene137_All	Unigene137_All	19.15	8	9	15	564	63.5727	6.60986	0.983745	13	7.84622	0.944287	13	17.1594	0.957437	13	6.18343
Unigene29720_All	Unigene29720_All	27.62	4	4	7	181	19.9143	7.28369	1.01242	7	24.573	1.01948	7	13.3671	0.934438	7	14.7374
Unigene12374_All	Unigene12374_All	32.75	5	5	7	171	20.0672	4.57666	0.960947	7	12.6883	0.901994	7	7.10229	0.953035	7	13.1194
Unigene8547_All	Unigene8547_All	16.81	4	4	6	351	39.8147	7.04932	0.879066	6	11.4385	0.937515	6	10.0733	0.971873	6	23.0093
CL4152.Contig1_All	CL4152.Contig1_All	10.08	1	1	2	129	14.1422	4.66553	1.11548	2	5.92321	1.02914	2	1.92933	1.18572	2	18.4199
Unigene8729_All	Unigene8729_All	19.21	9	9	13	531	58.9039	8.57275	1.34777	13	22.8465	1.49691	13	24.2741	1.07642	13	13.2116
CL3723.Contig2_All	CL3723.Contig2_All	28.38	6	6	9	303	34.6016	7.03467	1.04833	9	14.0815	1.00816	9	11.8535	1.00339	9	16.8433
Unigene18915_All	Unigene18915_All	18.78	8	8	16	543	63.4444	6.60986	0.926699	16	12.893	0.942041	16	15.9836	0.969444	16	16.6712
Unigene8108_All	Unigene8108_All	34	5	5	11	150	17.277	8.23584	1.0458	11	8.88199	1.01797	11	9.20948	1.04792	11	16.327
Unigene6873_All	Unigene6873_All	16.97	3	4	5	271	32.228	7.82568	0.971673	4	5.2466	0.944928	4	12.1197	0.985036	4	4.84977
CL2610.Contig1_All	CL2610.Contig1_All	15.06	3	3	5	259	28.9714	6.52197	1.13965	5	28.1151	1.26482	5	17.0828	1.02458	5	25.2871
Unigene523_All	Unigene523_All	24.47	6	6	11	331	37.9172	5.09717	0.980932	10	9.6788	0.920022	10	13.5741	0.906393	10	12.4582
Unigene25774_All	Unigene25774_All	16.45	7	7	8	541	62.2792	6.69775	1.09648	8	16.8884	1.00416	8	16.0391	1.07139	8	14.4367
Unigene22296_All	Unigene22296_All	19.31	7	7	11	404	45.9344	6.39209	0.918655	11	20.9983	1.15446	11	22.2983	1.18639	11	14.8154
Unigene22423_All	Unigene22423_All	35.34	3	3	9	116	13.4541	8.80713	1.07238	9	12.9405	0.944604	9	12.8904	0.965731	9	9.32569
Unigene7000_All	Unigene7000_All	26.09	3	3	6	138	15.4769	5.04639	1.70984	6	16.1984	1.62075	6	11.2865	1.21765	6	7.10152
Unigene9514_All	Unigene9514_All	17.48	3	3	7	246	28.8079	9.11475	1.21516	7	25.386	1.19848	7	18.0005	1.08286	7	12.1324
Unigene253_All	Unigene253_All	14.85	5	5	5	458	49.631	7.41553	1.03737	5	1.31223	0.966779	5	14.3331	0.978287	5	15.0824
Unigene9497_All	Unigene9497_All	7.81	3	3	4	525	58.3278	5.68115	0.91673	4	15.3129	1.02624	4	9.21053	0.993121	4	17.7705
CL224.Contig1_All	CL224.Contig1_All	18.46	4	4	6	325	34.5078	5.99854	1.19579	6	11.7467	1.11736	6	12.8954	1.14019	6	20.3517
Unigene65_All	Unigene65_All	19.44	3	3	8	216	23.8277	4.64014	1.49755	8	15.028	0.993506	8	6.00162	0.951373	8	17.3801
Unigene9858_All	Unigene9858_All	23.74	4	4	10	198	22.5198	7.63525	0.890788	10	18.9885	0.868963	10	11.7877	0.823885	10	10.1294
Unigene9773_All	Unigene9773_All	20.95	5	5	9	253	27.7972	7.32764	1.27337	9	9.90862	1.22764	9	8.73398	1.09691	9	8.76779
Unigene7978_All	Unigene7978_All	14.75	3	3	4	305	33.519	6.23975	1.0732	4	12.4909	0.999157	4	18.2964	0.958016	4	10.9201
Unigene14748_All	Unigene14748_All	36.47	9	9	16	340	37.7229	5.74463	1.00316	16	9.83088	0.997787	16	8.1191	1.11802	16	7.52974
Unigene9498_All	Unigene9498_All	38.64	10	10	15	352	39.2452	6.52197	0.96716	15	8.73944	0.964998	15	5.36734	0.975088	15	8.62526
Unigene18464_All	Unigene18464_All	30.05	7	7	12	193	22.8967	11.2095	0.963225	12	11.447	0.93115	12	6.91948	0.991254	12	5.60772
Unigene8682_All	Unigene8682_All	22.73	2	2	4	154	16.5993	7.07861	0.978197	4	10.8135	1.08584	4	7.61652	0.984471	4	9.35469
CL3890.Contig1_All	CL3890.Contig1_All	27.67	6	6	7	253	28.4219	6.60986	1.16271	7	4.20541	1.02818	7	6.7035	0.938392	7	12.1127
Unigene1536_All	Unigene1536_All	15.86	7	7	10	536	58.8886	6.85889	1.05066	10	11.2322	1.00482	10	17.4222	0.968651	10	18.174
Unigene25654_All	Unigene25654_All	41.94	10	10	15	279	31.0253	8.90967	1.02135	15	13.7976	0.943205	15	24.8958	0.9772	15	6.79048
Unigene2292_All	Unigene2292_All	7.91	5	5	10	657	74.2495	7.91357	1.0439	10	12.8468	1.08044	10	9.75264	1.05525	10	12.4497
Unigene4622_All	Unigene4622_All	23.49	4	4	6	281	30.9211	8.68994	1.06705	6	15.6971	1.03264	6	6.08317	1.08903	6	3.8089
Unigene7164_All	Unigene7164_All	32.97	5	5	7	185	20.0706	5.46533	1.11452	7	7.75234	1.1864	7	6.91911	1.09243	7	5.28706
Unigene2040_All	Unigene2040_All	69.79	7	7	22	96	10.4489	8.96826	0.960322	22	18.8628	0.999155	22	19.2688	0.992344	22	10.905
Unigene29504_All	Unigene29504_All	25.79	6	6	11	349	39.039	6.02393	1.08714	11	7.19134	1.16173	11	8.12665	1.11898	11	3.92044
CL3785.Contig6_All	CL3785.Contig6_All	23.44	5	5	8	256	28.3583	7.40088	0.943151	8	10.7178	0.998716	8	22.4909	0.859834	8	12.362
Unigene5702_All	Unigene5702_All	9.97	5	6	9	732	81.3487	9.14404	0.930481	8	13.1751	0.991892	8	14.7436	0.986637	8	19.8114
Unigene1278_All	Unigene1278_All	34.42	6	6	8	215	23.167	7.31299	1.00763	8	1.67622	1.02835	8	2.98642	0.994391	8	5.60461
Unigene20188_All	Unigene20188_All	35.09	5	5	17	114	12.5186	8.47021	1.02694	17	14.2114	0.992043	17	14.1843	1.06846	17	8.37369
Unigene3924_All	Unigene3924_All	35.06	2	2	3	77	9.13162	4.84326	1.08069	3	7.19338	1.47458	3	1.70192	1.48343	3	13.0636
Unigene18194_All	Unigene18194_All	12.16	7	7	9	1003	106.459	6.62451	1.09863	9	14.8031	0.927467	9	5.0562	0.996646	9	9.54466
Unigene4903_All	Unigene4903_All	26.73	6	8	11	303	34.2377	6.3667	1.2176	8	5.91601	1.38731	8	13.0213	1.19587	8	3.48411
Unigene6834_All	Unigene6834_All	17.37	3	3	6	259	28.8228	7.44482	1.35033	6	12.5905	1.24003	6	5.77031	1.30182	6	16.6982
CL833.Contig1_All	CL833.Contig1_All	23.01	3	3	5	226	25.1994	4.79248	0.805222	5	14.9776	0.860694	5	23.5299	0.818948	5	6.82397
Unigene4431_All	Unigene4431_All	32.37	6	6	13	139	15.895	11.561	1.02334	13	16.9025	1.12658	13	19.2678	1.01065	13	20.9021
Unigene18745_All	Unigene18745_All	9.54	6	6	15	797	87.4972	4.93213	0.907671	15	8.03889	0.965469	15	10.106	1.00381	15	10.1297
CL299.Contig1_All	CL299.Contig1_All	19.23	3	3	5	130	14.7304	5.5415	1.30072	5	2.91936	1.15125	5	12.9703	1.11734	5	17.0067
Unigene3778_All	Unigene3778_All	21.45	8	8	12	331	36.5457	8.1333	1.00791	12	14.0667	1.01025	12	12.5723	1.09703	12	8.29611
Unigene29729_All	Unigene29729_All	33.93	2	2	7	112	12.38	4.83057	1.20566	7	10.4582	1.22238	7	42.456	1.07008	7	11.1597
CL2927.Contig2_All	CL2927.Contig2_All	53.79	5	7	19	132	15.699	7.98682	1.5743	8	11.2121	0.877637	8	14.9737	0.7531	8	32.8123
Unigene29261_All	Unigene29261_All	9.13	2	2	3	263	30.3743	5.61768	1.1102	3	2.2734	0.98975	3	3.24059	1.02127	3	1.24946
Unigene11614_All	Unigene11614_All	8.01	4	4	8	512	57.6034	7.07861	1.07507	8	7.24836	1.09554	8	7.72595	1.00761	8	7.96602
CL1239.Contig2_All	CL1239.Contig2_All	26.56	2	8	14	384	44.0883	7.82568	0.881841	3	2.15221	1.20535	3	6.956	0.951096	3	26.6347
Unigene11461_All	Unigene11461_All	28.74	5	5	6	247	28.1368	9.67139	0.906964	6	24.2298	1.05995	6	18.7647	1.08129	6	13.9207
CL1266.Contig1_All	CL1266.Contig1_All	59.85	4	4	9	137	14.2359	5.31299	1.17574	9	14.0549	1.08798	9	27.8792	1.00123	9	12.4458
CL4491.Contig1_All	CL4491.Contig1_All	27.68	5	5	7	271	30.2697	8.89502	0.830252	7	12.0155	0.896813	7	6.86907	0.905448	7	6.77517
CL565.Contig1_All	CL565.Contig1_All	38.95	9	9	13	362	39.8706	7.6499	0.990826	13	11.4436	0.974296	13	12.8804	1.02737	13	11.1937
Unigene9128_All	Unigene9128_All	24.56	9	9	16	395	43.2785	8.1626	1.15545	16	20.9789	1.16714	16	17.5647	1.12205	16	16.3795
Unigene29686_All	Unigene29686_All	72.37	5	5	15	76	9.25056	5.09717	1.10142	15	23.2794	1.20355	15	8.04843	1.14352	15	16.4705
Unigene1353_All	Unigene1353_All	15.71	5	5	8	350	40.1036	8.52881	1.00745	8	13.7977	0.987497	8	8.70532	0.968479	8	14.8176
Unigene9247_All	Unigene9247_All	13.87	3	3	5	310	35.6224	4.80518	0.901436	5	11.501	0.841811	5	3.76188	0.844766	5	2.46646
CL5374.Contig1_All	CL5374.Contig1_All	28.3	1	1	7	53	6.02223	10.5942	1.09492	7	13.4911	1.12579	7	20.4653	1.17544	7	19.5553
Unigene7921_All	Unigene7921_All	18.65	5	5	8	311	35.5376	6.97607	0.973113	8	18.698	1.06724	8	11.2205	1.02431	8	11.3889
CL1177.Contig1_All	CL1177.Contig1_All	59.32	6	7	21	118	14.122	5.23682	0.926747	16	10.0458	0.860998	16	11.4903	0.985706	16	10.8882
CL4071.Contig1_All	CL4071.Contig1_All	14.79	8	8	9	683	75.5479	6.97607	0.960949	9	11.0614	0.91841	9	22.209	1.0354	9	23.6394
Unigene25870_All	Unigene25870_All	28.28	2	2	3	145	15.9253	7.13721	0.997428	3	3.15769	0.87309	3	1.112	0.82421	3	12.4095
Unigene11515_All	Unigene11515_All	13.75	5	5	9	429	48.3547	5.70654	0.829182	9	15.2197	0.926293	9	19.8549	1.07156	9	16.2973
Unigene8409_All	Unigene8409_All	31.33	3	3	3	166	18.7506	9.33447	0.988873	3	6.28354	1.06144	3	3.68723	1.05426	3	5.72032
Unigene5949_All	Unigene5949_All	21.81	8	10	16	463	52.5359	5.021	0.983857	11	4.85031	1.04882	11	9.05625	1.07794	11	11.7283
Unigene11465_All	Unigene11465_All	21.84	4	4	19	174	20.1178	4.33545	0.947013	19	15.6685	0.988559	19	19.523	1.03677	19	9.07741
Unigene12102_All	Unigene12102_All	33.91	6	6	11	174	19.1798	4.84326	1.02106	11	16.0156	1.12802	11	20.2237	1.12694	11	19.7996
CL5180.Contig1_All	CL5180.Contig1_All	22.5	3	3	7	160	19.183	7.03467	1.10619	7	17.6802	1.1762	7	8.81883	1.05047	7	8.59871
Unigene29502_All	Unigene29502_All	16.34	2	2	5	153	17.4861	8.48486	1.06433	5	7.13258	0.974675	5	10.5912	0.982058	5	6.08373
CL4197.Contig1_All	CL4197.Contig1_All	9.08	4	4	4	716	80.2691	6.34131	0.966833	4	13.9485	0.930755	4	5.21439	0.908386	4	12.175
CL2495.Contig1_All	CL2495.Contig1_All	28.71	6	6	9	209	23.6201	7.35693	1.00112	9	15.9778	0.974215	9	10.4948	0.919349	9	15.0255
Unigene9506_All	Unigene9506_All	42.11	5	5	8	152	17.3706	6.80029	0.966192	8	7.15631	1.04893	8	7.01414	0.978523	8	5.53469
CL2910.Contig3_All	CL2910.Contig3_All	30.92	1	7	19	249	28.1967	5.19873	1.35562	2	22.7818	0.454271	2	27.2517	1.17049	2	25.6101
Unigene25821_All	Unigene25821_All	4.43	6	6	7	1895	216.905	6.7417	0.887397	7	14.5726	0.977145	7	8.08875	0.895612	7	10.0977
Unigene2648_All	Unigene2648_All	27.63	4	4	10	152	18.2248	5.75732	0.921256	10	7.54616	0.980207	10	19.5276	0.96842	10	16.4499
CL1374.Contig1_All	CL1374.Contig1_All	31.29	9	9	17	294	33.1754	7.03467	1.14824	17	11.6516	1.13056	17	16.4833	1.03072	17	13.3643
Unigene25616_All	Unigene25616_All	36.3	4	4	11	135	15.0825	5.49072	1.07203	11	16.0793	0.90726	11	7.19921	0.972326	11	12.3221
Unigene8929_All	Unigene8929_All	14.68	9	9	10	838	91.8751	5.63037	1.257	9	21.4483	1.14886	9	10.7984	1.1378	9	15.0563
Unigene10801_All	Unigene10801_All	18.7	7	7	11	508	55.9075	6.31592	1.04315	11	25.2308	1.01502	11	10.1797	0.955804	11	24.4326
Unigene7227_All	Unigene7227_All	28.52	6	6	18	277	30.6401	6.87354	0.897863	18	14.2863	0.975297	18	13.8002	1.04918	18	12.3057
CL2693.Contig4_All	CL2693.Contig4_All	12.5	5	7	8	784	87.9806	6.39209	0.854895	5	10.7703	0.892022	5	60.2431	0.933003	5	21.9439
CL5275.Contig1_All	CL5275.Contig1_All	48.44	8	8	11	192	20.9157	5.66846	1.00619	11	8.80277	1.00096	11	13.1641	1.03183	11	8.3793
CL2534.Contig2_All	CL2534.Contig2_All	20.79	13	13	22	736	83.7731	6.81494	0.924874	22	14.3068	0.894901	22	12.4552	0.866798	22	14.7723
Unigene10275_All	Unigene10275_All	41.04	4	4	8	134	14.6979	8.1333	1.12029	8	17.7331	1.02448	8	24.2702	1.83816	8	32.8447
CL4976.Contig1_All	CL4976.Contig1_All	36.5	4	4	7	200	21.9438	6.52197	1.02347	7	13.414	0.943544	7	6.54923	1.03291	7	7.87859
Unigene11638_All	Unigene11638_All	13.2	3	3	8	303	31.9111	5.17334	0.896418	8	14.3161	0.992752	8	8.79016	0.985906	8	12.9916
CL3852.Contig1_All	CL3852.Contig1_All	14.25	4	4	5	414	46.6541	5.24951	0.894917	5	14.5851	0.907434	5	18.721	0.893069	5	14.3958
CL1023.Contig2_All	CL1023.Contig2_All	22.01	6	6	12	368	41.4657	8.82178	1.06792	12	7.51684	1.05507	12	7.65352	0.963797	12	12.385
CL1987.Contig1_All	CL1987.Contig1_All	26.56	4	5	8	192	21.5935	6.93213	1.07035	5	14.6986	1.17452	5	8.68544	1.06888	5	7.22761
Unigene5391_All	Unigene5391_All	24.48	5	5	10	192	22.1708	6.65381	1.15399	10	10.8945	1.10131	10	16.2223	1.08681	10	12.2986
Unigene16816_All	Unigene16816_All	12.74	1	1	2	157	17.3341	6.12549	1.03579	2	3.32502	1.04328	2	3.09692	1.04955	2	7.27785
CL2508.Contig1_All	CL2508.Contig1_All	15.63	5	6	17	384	43.7504	5.97314	1.00744	9	7.51122	0.970496	9	14.3742	0.94916	9	6.19334
CL4682.Contig2_All	CL4682.Contig2_All	15.32	3	3	4	248	27.7493	6.41748	0.863183	4	4.09014	0.991725	4	15.7374	0.944496	4	4.09894
Unigene26910_All	Unigene26910_All	14.56	3	3	4	371	39.7571	6.31592	0.975444	4	18.6986	0.91672	4	16.8768	0.890271	4	16.3986
Unigene9200_All	Unigene9200_All	7.27	2	2	4	454	49.6163	6.13818	1.01166	4	8.79445	1.03461	4	4.58114	1.12096	4	3.98381
Unigene9694_All	Unigene9694_All	9.28	6	6	9	808	89.314	6.3667	0.94286	9	18.8047	0.936472	9	22.2844	0.95688	9	17.0102
CL4419.Contig1_All	CL4419.Contig1_All	27.84	11	11	17	431	50.0111	7.37158	1.0379	16	9.38352	0.869783	16	9.139	0.940231	16	13.604
Unigene7258_All	Unigene7258_All	8.24	4	4	7	631	72.9838	6.07471	1.03681	7	12.9085	1.11316	7	13.8149	1.00118	7	8.7104
CL2769.Contig1_All	CL2769.Contig1_All	18.81	8	9	13	553	62.0735	5.8335	1.10189	12	12.2414	1.04935	12	10.333	1.01288	12	14.573
CL2056.Contig2_All	CL2056.Contig2_All	21.07	5	5	6	318	35.1885	4.71631	1.21121	6	17.1129	1.15664	6	9.27328	1.10725	6	7.65203
CL76.Contig2_All	CL76.Contig2_All	5.32	4	4	5	1316	149.265	7.98682	1.07205	5	11.2716	0.901193	5	3.80923	0.998447	5	4.45287
Unigene12005_All	Unigene12005_All	11.26	7	7	10	675	78.1722	6.85889	0.944184	10	8.5336	0.988704	10	17.378	0.985784	10	10.0791
CL3472.Contig1_All	CL3472.Contig1_All	19.31	2	2	5	145	15.8642	7.50342	0.962045	5	12.3669	0.971826	5	7.97194	1.02029	5	10.8607
CL1552.Contig3_All	CL1552.Contig3_All	4.9	1	1	2	388	43.6864	7.53271	1.17186	2	17.0137	1.02184	2	15.7976	1.07222	2	11.2707
Unigene1258_All	Unigene1258_All	15.59	5	5	7	372	43.0742	7.23975	0.980865	7	12.9323	1.0828	7	7.50923	1.02032	7	1.41047
CL53.Contig1_All	CL53.Contig1_All	16.08	4	4	6	311	33.447	6.65381	1.04938	6	20.5713	0.989937	6	3.45387	0.95093	6	11.2747
CL5590.Contig1_All	CL5590.Contig1_All	12.01	4	4	7	408	47.2799	7.15186	1.06781	7	22.1192	1.18204	7	12.0956	1.13008	7	11.797
Unigene14812_All	Unigene14812_All	35.75	12	12	14	400	46.487	8.32373	0.975319	14	5.85536	1.06113	14	13.6721	1.02835	14	6.38742
Unigene4634_All	Unigene4634_All	32.2	3	3	6	118	13.219	9.27588	0.99435	6	8.34002	0.920029	6	10.7682	1.03895	6	7.69629
Unigene7628_All	Unigene7628_All	3.83	3	3	6	967	111.783	5.08447	1.134	6	9.77821	1.18255	6	18.637	1.07986	6	15.4228
Unigene4720_All	Unigene4720_All	58.78	6	6	19	148	17.06	8.57275	1.03777	19	9.90249	0.99723	19	9.66353	1.02677	19	5.76269
CL284.Contig1_All	CL284.Contig1_All	11.7	4	4	8	376	40.5866	7.34229	1.01691	8	7.24152	0.995845	8	8.70866	1.00688	8	8.65706
CL4964.Contig2_All	CL4964.Contig2_All	14.05	3	3	6	299	31.9751	5.78271	1.33696	6	10.5545	1.17088	6	10.9858	1.03413	6	3.46727
CL4711.Contig1_All	CL4711.Contig1_All	25.5	12	12	23	451	50.6518	6.03662	0.802186	23	18.5365	0.957359	23	28.3853	1.09948	23	15.6009
Unigene7570_All	Unigene7570_All	12.63	4	4	5	388	42.7318	5.47803	0.946296	5	15.7581	1.05323	5	17.6516	1.06372	5	6.79122
Unigene6082_All	Unigene6082_All	10.75	6	6	7	828	93.9253	8.11865	0.887192	7	12.1417	0.863802	7	11.2487	0.833924	7	11.9026
Unigene8033_All	Unigene8033_All	15.75	4	4	6	273	30.6813	6.02393	0.981647	6	11.127	1.03242	6	5.56913	1.00177	6	6.56115
CL1078.Contig1_All	CL1078.Contig1_All	33.33	3	3	6	102	11.4225	7.26904	1.46411	6	25.4892	1.49872	6	9.3043	1.18754	6	10.9904
Unigene2454_All	Unigene2454_All	44.6	4	4	7	139	14.8472	4.90674	0.909777	7	7.9034	1.04044	7	6.85536	0.978193	7	16.2817
Unigene8154_All	Unigene8154_All	28.7	3	3	4	108	12.2182	8.92432	1.29039	4	10.4517	1.21841	4	21.4215	1.07028	4	6.04263
Unigene5817_All	Unigene5817_All	28.57	4	4	9	203	23.482	5.93506	1.06099	9	9.02274	0.98457	9	7.23123	1.04228	9	10.2743
CL5192.Contig2_All	CL5192.Contig2_All	14.71	7	7	8	510	58.0977	5.33838	1.15272	8	13.9716	1.39212	8	36.7199	1.23251	8	4.59807
Unigene4277_All	Unigene4277_All	23.04	4	4	6	230	25.2291	8.27979	1.02192	6	8.0035	0.909985	6	14.5331	1.01184	6	4.64628
Unigene11054_All	Unigene11054_All	12.4	7	7	10	645	74.3468	8.104	0.96834	10	5.63971	0.963422	10	14.6713	0.949345	10	7.54543
CL2133.Contig2_All	CL2133.Contig2_All	13.35	2	5	16	397	45.1236	6.43018	1.08191	4	15.0058	1.1283	4	2.25785	1.18555	4	5.3914
CL298.Contig1_All	CL298.Contig1_All	16.55	4	4	7	284	31.546	6.75635	1.11013	7	6.85993	1.05332	7	20.1882	1.15015	7	7.28921
CL2342.Contig1_All	CL2342.Contig1_All	15.1	11	11	16	755	86.3144	6.04932	1.01146	16	9.71063	0.992033	16	10.6683	0.979025	16	7.71028
Unigene3381_All	Unigene3381_All	36.36	4	4	11	121	13.0381	10.7407	1.05537	10	9.19936	1.03541	10	10.7881	0.992553	10	5.84587
CL4498.Contig2_All	CL4498.Contig2_All	5.26	1	1	3	304	34.2587	8.48486	0.978576	3	8.18195	1.0029	3	1.79606	0.978875	3	1.99198
CL384.Contig1_All	CL384.Contig1_All	13.79	8	8	14	544	63.6278	6.94678	1.11646	14	19.4978	1.10646	14	13.0295	1.10928	14	8.70272
Unigene3482_All	Unigene3482_All	10.8	3	3	5	361	40.3183	6.16357	1.21342	5	12.4141	1.25155	5	3.32003	1.11294	5	7.6025
CL175.Contig1_All	CL175.Contig1_All	15.15	5	5	5	515	56.8516	8.88037	1.01355	5	7.14733	0.907569	5	9.47402	0.955091	5	15.2562
CL2479.Contig1_All	CL2479.Contig1_All	28.76	3	3	7	153	17.2839	6.1001	0.940367	7	11.2733	0.997451	7	13.2542	0.958539	7	6.85164
CL3663.Contig1_All	CL3663.Contig1_All	16.5	3	3	4	303	33.44	4.77979	0.898993	4	8.63594	1.07983	4	5.47866	1.07298	4	7.28496
CL3202.Contig2_All	CL3202.Contig2_All	20.35	3	3	6	226	24.9601	8.32373	0.910872	6	11.843	0.970156	6	21.8304	0.915517	6	21.6462
CL2638.Contig1_All	CL2638.Contig1_All	25.95	3	3	4	158	14.8481	8.82178	1.19768	4	8.17515	0.958586	4	20.1407	0.767822	4	39.4636
Unigene11651_All	Unigene11651_All	7.65	4	4	8	575	66.4898	6.58057	0.956115	8	6.89627	0.970835	8	18.4215	0.971445	8	12.5669
CL3497.Contig1_All	CL3497.Contig1_All	27.11	12	12	14	557	60.6618	7.2251	1.00806	14	8.04328	0.94829	14	8.90676	0.987756	14	7.62615
CL5476.Contig1_All	CL5476.Contig1_All	10.38	2	2	2	366	41.8159	7.44482	0.981627	2	24.8961	0.973386	2	8.29564	0.966607	2	10.7577
Unigene22989_All	Unigene22989_All	18.67	5	5	6	241	26.8819	6.52197	0.947464	6	13.3487	0.977122	6	13.4062	0.919727	6	19.5486
CL5167.Contig1_All	CL5167.Contig1_All	35.55	8	8	13	301	33.8259	5.46533	1.01097	13	9.394	0.969998	13	9.06072	0.927252	13	11.4059
CL3584.Contig1_All	CL3584.Contig1_All	9.68	4	4	8	558	62.9738	7.6499	1.04451	8	17.5249	0.959415	8	14.6922	1.05702	8	12.9085
Unigene14902_All	Unigene14902_All	17.24	5	5	6	290	32.551	7.03467	1.29658	6	12.9647	1.11917	6	15.6642	1.01228	6	20.8678
Unigene19395_All	Unigene19395_All	22.35	10	10	17	510	57.4704	5.94775	1.00445	17	12.3985	0.931908	17	15.5815	0.9996	17	11.2148
CL1139.Contig1_All	CL1139.Contig1_All	16.53	3	4	8	236	27.3563	9.45166	1.03415	6	8.95988	0.984	6	13.2357	0.9756	6	5.9026
CL4276.Contig1_All	CL4276.Contig1_All	17.39	5	5	8	322	37.4341	5.52881	0.994424	8	3.4431	1.02673	8	16.1506	1.03717	8	15.2474
Unigene9255_All	Unigene9255_All	20.13	3	3	6	159	18.1881	4.93213	0.809483	6	11.6654	0.843302	6	19.1146	0.864637	6	22.4916
CL4716.Contig1_All	CL4716.Contig1_All	22.33	4	4	7	215	22.7796	7.37158	1.24357	7	11.5032	1.08442	7	14.7885	1.05129	7	10.6551
CL4128.Contig1_All	CL4128.Contig1_All	30.77	4	4	7	195	21.0522	8.96826	0.984557	7	20.0441	0.900963	7	12.9115	1.02557	7	13.6544
Unigene8485_All	Unigene8485_All	34.03	5	5	7	144	16.8248	8.98291	0.967884	7	12.56	0.968292	7	10.1918	0.987514	7	7.52513
CL2177.Contig2_All	CL2177.Contig2_All	16.1	4	4	9	267	30.9132	8.85107	1.33028	9	14.4331	0.991393	9	13.0578	0.785964	9	23.4979
CL332.Contig2_All	CL332.Contig2_All	24.53	2	3	9	159	17.0224	8.35303	0.7948	5	21.2785	1.01279	5	18.8648	1.13698	5	35.0647
Unigene25570_All	Unigene25570_All	17.96	5	5	9	323	37.27	6.01123	0.999036	9	14.0279	0.963292	9	8.40655	1.00122	9	12.4649
Unigene22013_All	Unigene22013_All	7.9	9	9	9	1190	136.549	5.80811	0.999681	9	6.11695	0.988163	9	10.0976	1.0107	9	1.97798
CL4253.Contig1_All	CL4253.Contig1_All	13.32	4	4	9	368	41.9892	6.40479	1.2178	9	19.4575	1.13317	9	18.4354	1.05162	9	9.10058
CL756.Contig1_All	CL756.Contig1_All	19.43	6	8	14	453	51.8842	7.41553	0.946168	6	2.71803	1.05892	6	5.9116	1.00087	6	2.65117
CL2112.Contig1_All	CL2112.Contig1_All	44.11	11	11	29	263	29.0066	6.78564	0.984006	29	19.0764	1.06725	29	30.3309	1.06298	29	17.9863
Unigene23215_All	Unigene23215_All	43.98	5	5	7	191	21.4788	6.55127	1.12901	7	6.73958	1.02313	7	18.1841	1.07465	7	2.81537
Unigene29439_All	Unigene29439_All	19.09	2	2	11	110	12.4949	10.3745	0.912111	11	24.8517	0.959766	11	16.9805	0.946686	11	17.0722
Unigene9501_All	Unigene9501_All	14.03	9	9	10	784	90.6296	6.17627	0.975485	10	22.4541	1.01873	10	26.5616	0.970197	10	18.2219
Unigene23326_All	Unigene23326_All	23.3	9	9	15	515	59.1986	4.97021	0.862766	15	12.189	0.894657	15	15.6837	0.977866	15	15.9499
Unigene4880_All	Unigene4880_All	16.11	4	4	9	422	47.5149	6.20166	1.55148	9	23.9359	1.51952	9	9.83113	1.22251	9	19.4386
CL5657.Contig1_All	CL5657.Contig1_All	16.38	5	6	11	409	47.0135	6.75635	0.875	10	14.5004	0.980548	10	11.3886	1.03774	10	13.0612
Unigene11519_All	Unigene11519_All	22.54	9	9	10	519	58.2544	5.52881	1.07708	10	5.29211	1.05148	10	16.0406	1.03165	10	13.5172
Unigene19439_All	Unigene19439_All	20.35	4	4	8	231	25.6882	8.57275	0.934452	8	8.51272	0.928028	8	5.34338	0.974639	8	15.7414
CL4103.Contig1_All	CL4103.Contig1_All	14.01	4	4	5	514	57.1086	5.021	0.8775	5	3.73978	0.915775	5	6.09384	1.06297	5	24.6551
Unigene18442_All	Unigene18442_All	23.34	7	7	13	407	45.4435	8.96826	1.10244	13	6.41748	1.03461	13	11.9104	1.04976	13	15.6791
Unigene7155_All	Unigene7155_All	54.22	4	4	11	83	9.40521	9.87646	1.03481	11	20.3428	1.0871	11	15.2148	1.05807	11	8.72162
Unigene9004_All	Unigene9004_All	41.4	5	5	15	157	17.8526	4.7417	1.03291	15	14.6049	1.00982	15	11.9669	1.03515	15	10.4306
Unigene10130_All	Unigene10130_All	13.55	2	3	7	214	24.2812	8.38232	1.02722	3	6.23235	1.00273	3	17.7897	0.985449	3	11.7096
Unigene17240_All	Unigene17240_All	16.67	1	2	8	96	10.3956	9.89111	0.968326	1		1.08177	1		1.11651	1
CL4812.Contig1_All	CL4812.Contig1_All	12.71	3	3	4	409	45.8086	4.95752	0.922845	4	21.9628	1.07041	4	26.349	0.955187	4	12.136
Unigene15182_All	Unigene15182_All	18.23	5	6	8	384	44.6188	5.65576	1.24541	7	5.91002	1.30453	7	17.0352	1.0878	7	10.0381
CL4113.Contig2_All	CL4113.Contig2_All	17.09	4	5	11	275	31.7364	6.87354	0.982246	9	7.93158	1.142	9	11.8727	0.993279	9	14.0899
Unigene18403_All	Unigene18403_All	20.73	7	7	7	410	44.6054	6.7417	0.859022	7	11.6244	0.999193	7	7.21268	0.955805	7	22.4497
Unigene9784_All	Unigene9784_All	27.05	12	12	18	573	63.7068	7.03467	1.02426	17	12.0294	1.05774	17	12.703	1.12645	17	6.97481
Unigene30773_All	Unigene30773_All	16.67	1	1	2	120	13.6121	10.8872	0.711645	2	45.4081	0.71679	2	45.7829	1.03399	2	8.75197
Unigene10387_All	Unigene10387_All	17.52	4	7	14	411	47.0777	7.37158	0.951282	6	10.462	1.03103	6	8.01535	1.055	6	7.80823
Unigene11443_All	Unigene11443_All	18.38	6	7	8	408	46.2612	8.11865	1.00827	7	11.2187	0.950006	7	11.7408	0.857696	7	21.3817
CL439.Contig1_All	CL439.Contig1_All	26.17	5	5	7	256	28.7426	6.55127	1.13246	7	6.0576	1.00153	7	20.9997	0.987594	7	8.61833
Unigene8174_All	Unigene8174_All	38.6	11	11	19	342	37.6066	6.12549	1.03286	19	13.0057	1.01811	19	15.8507	1.05537	19	9.73935
Unigene16056_All	Unigene16056_All	25.91	9	9	17	413	47.3534	6.40479	0.953326	17	19.1625	0.981631	17	11.0342	0.962591	17	21.2753
Unigene8588_All	Unigene8588_All	17.34	4	4	4	323	35.885	6.16357	0.943276	4	18.8352	1.00257	4	9.59175	0.875828	4	4.85187
CL5663.Contig1_All	CL5663.Contig1_All	20.33	2	2	3	123	13.592	5.75732	0.981823	3	2.25135	0.91844	3	1.58614	0.919348	3	2.95617
CL1238.Contig1_All	CL1238.Contig1_All	22.09	3	4	8	172	19.7824	8.96826	1.04694	6	11.4709	1.04126	6	6.35044	1.02901	6	5.34949
Unigene14527_All	Unigene14527_All	39.13	5	5	13	115	13.0584	10.3892	0.963192	13	9.85451	0.87854	13	5.73955	0.944892	13	8.52559
Unigene27933_All	Unigene27933_All	34.19	4	4	6	155	17.9684	8.80713	0.913397	6	13.6791	1.09273	6	6.54337	1.05795	6	13.3708
Unigene22459_All	Unigene22459_All	25.26	7	7	11	285	31.5945	5.14795	1.04357	11	7.94124	0.953546	11	14.4739	1.05898	11	16.4229
Unigene9012_All	Unigene9012_All	13.95	2	2	4	172	18.491	7.76709	0.793799	4	3.54041	0.942572	4	8.40664	0.865885	4	19.0169
Unigene29200_All	Unigene29200_All	51.82	4	4	10	137	14.8375	4.81787	1.27121	10	23.0813	1.25999	10	32.326	1.05336	10	10.7283
CL1279.Contig2_All	CL1279.Contig2_All	7.31	6	6	8	944	104.174	6.3667	0.906037	8	3.89318	0.884135	8	11.6876	0.891562	8	4.3612
CL1364.Contig1_All	CL1364.Contig1_All	17.03	8	8	13	464	51.2622	8.07471	1.16008	12	9.49042	1.07552	12	14.9652	0.943218	12	3.83031
Unigene30469_All	Unigene30469_All	7.77	3	3	4	476	54.2363	6.99072	0.862705	4	6.96417	0.899305	4	6.29472	0.808876	4	13.4519
Unigene3227_All	Unigene3227_All	61.73	3	3	7	81	9.53664	4.81787	1.05022	7	11.7255	1.05563	7	23.6195	1.03385	7	18.8491
Unigene31384_All	Unigene31384_All	28.25	4	4	6	177	19.9752	8.19189	1.06894	6	20.8359	0.916342	6	23.0941	0.948217	6	15.5288
CL231.Contig1_All	CL231.Contig1_All	16.92	3	3	5	325	36.7215	4.70361	1.04037	5	14.35	1.08528	5	8.90887	1.03864	5	7.42712
CL4955.Contig1_All	CL4955.Contig1_All	8.71	5	5	8	597	68.9479	7.23975	0.8913	8	12.0408	0.77822	8	8.01704	0.881113	8	11.361
CL4474.Contig1_All	CL4474.Contig1_All	17.02	2	3	5	282	32.0764	8.20654	0.861868	3	36.9687	0.930235	3	13.6267	0.852009	3	10.8967
Unigene25635_All	Unigene25635_All	11.41	1	1	3	149	16.9754	6.55127	1.12584	3	2.40566	1.06677	3	17.4011	0.910225	3	0.506571
Unigene1709_All	Unigene1709_All	20.61	7	7	13	393	45.4168	6.93213	1.19772	13	11.4888	1.20544	13	8.38796	1.10481	13	6.27206
CL3878.Contig1_All	CL3878.Contig1_All	57.47	1	4	10	87	10.3513	6.53662	1.00997	4	10.622	1.04613	4	18.204	0.978288	4	6.05408
CL1914.Contig1_All	CL1914.Contig1_All	17.93	5	5	8	329	37.2295	6.85889	0.913644	8	20.2003	0.912636	8	18.1853	0.945566	8	14.3998
Unigene9071_All	Unigene9071_All	20.42	7	7	9	480	53.0156	5.85889	1.19224	9	3.63989	1.00249	9	12.8692	1.01692	9	11.1393
CL1704.Contig1_All	CL1704.Contig1_All	19.4	4	4	9	268	29.4738	5.35107	0.981908	9	15.0501	1.04786	9	14.246	1.00226	9	8.31341
CL963.Contig2_All	CL963.Contig2_All	15.63	6	6	11	416	45.6028	6.48096	1.00095	11	19.0535	0.991879	11	8.27937	1.00493	11	9.22931
Unigene18571_All	Unigene18571_All	24.56	4	4	6	228	26.1286	7.43018	0.991949	6	7.11927	1.11621	6	16.094	0.931367	6	9.36152
Unigene26071_All	Unigene26071_All	6.54	3	3	4	596	65.661	7.26904	1.02349	4	4.90286	0.978444	4	9.18609	0.938765	4	9.75709
Unigene7680_All	Unigene7680_All	16.76	3	3	7	179	20.4595	7.97217	1.00817	7	11.0261	1.00947	7	12.2329	1.06783	7	8.53295
CL5638.Contig1_All	CL5638.Contig1_All	14.49	1	1	10	69	7.96808	4.58936	0.926595	10	18.9955	1.0044	10	17.2949	1.02732	10	2.45237
Unigene8391_All	Unigene8391_All	13.43	5	5	9	402	44.7762	6.68311	0.956759	9	12.9648	1.07882	9	13.9723	1.01559	9	16.0057
Unigene5500_All	Unigene5500_All	9.76	3	3	4	410	45.0855	5.2876	1.05455	4	15.072	0.963875	4	9.28133	1.03833	4	1.89829
Unigene3998_All	Unigene3998_All	9.76	2	2	5	164	17.8707	9.14404	1.01265	5	20.2478	1.10636	5	7.96652	1.06488	5	14.0137
Unigene7749_All	Unigene7749_All	25.52	4	4	5	286	31.0272	5.61768	0.942605	5	8.78079	0.948863	5	15.8156	0.88178	5	13.8755
Unigene2236_All	Unigene2236_All	30.86	4	4	7	162	18.6795	7.45947	1.18449	7	4.32038	1.16386	7	11.9952	1.1951	7	7.92056
Unigene22321_All	Unigene22321_All	13.1	1	2	6	168	19.2789	5.96045	0.953875	1		1.02826	1		0.916356	1
CL1820.Contig1_All	CL1820.Contig1_All	12.99	3	3	4	385	37.3942	10.9019	1.16089	4	13.5503	1.03548	4	15.8847	0.918635	4	3.30285
Unigene4454_All	Unigene4454_All	21.08	2	2	4	185	20.0035	8.63135	0.97599	4	3.57239	1.00237	4	1.07936	1.07122	4	5.97133
Unigene4262_All	Unigene4262_All	21.92	7	9	14	447	51.8779	5.38916	1.05189	10	12.2579	1.05252	10	21.9671	0.986358	10	27.1949
Unigene3870_All	Unigene3870_All	21.58	3	3	4	190	21.1618	6.99072	1.05427	4	8.61018	1.01358	4	8.34044	1.15819	4	14.6088
Unigene15070_All	Unigene15070_All	54.92	4	4	7	122	14.0178	4.94482	1.17279	7	5.12254	1.03767	7	5.68203	1.01883	7	9.82928
Unigene3822_All	Unigene3822_All	24.75	6	6	8	198	23.4042	7.04932	1.23241	8	20.489	0.992404	8	7.18373	1.01565	8	6.62519
Unigene1005_All	Unigene1005_All	14.79	2	2	4	169	19.8988	5.19873	0.834301	4	11.1232	0.804898	4	6.30278	0.944829	4	5.51758
Unigene26280_All	Unigene26280_All	19.57	7	7	10	368	41.7997	6.80029	0.93861	10	7.60339	1.0531	10	5.08809	1.03433	10	4.83862
Unigene14886_All	Unigene14886_All	31.42	4	6	12	261	28.9262	4.97021	1.30476	4	10.155	1.24161	4	12.768	1.14238	4	8.35659
Unigene31506_All	Unigene31506_All	22.41	6	6	11	299	33.2026	5.5542	1.06115	11	5.54172	0.98365	11	9.34853	0.963655	11	9.28519
Unigene4602_All	Unigene4602_All	23	7	8	16	487	54.1144	6.40479	0.980578	11	16.1224	1.01704	11	5.61257	1.11699	11	9.56643
Unigene14386_All	Unigene14386_All	17.92	2	2	4	212	22.9642	5.56689	1.17697	4	10.2634	1.19715	4	3.74602	1.03523	4	11.2
Unigene19354_All	Unigene19354_All	18.25	2	2	3	126	14.4574	5.35107	1.4065	3	0.525465	1.37875	3	7.67712	1.15779	3	11.4602
Unigene22498_All	Unigene22498_All	15.49	6	7	12	510	56.4581	5.07178	1.03412	7	9.15472	0.981458	7	9.9712	1.08729	7	20.131
Unigene9335_All	Unigene9335_All	6.6	1	1	5	197	21.1299	7.32764	1.01487	5	13.0607	1.02512	5	23.0956	1.07493	5	6.05444
Unigene3816_All	Unigene3816_All	20.4	7	7	9	397	45.6101	8.51416	1.0508	9	15.6764	1.0348	9	13.0386	0.954061	9	13.4068
Unigene31461_All	Unigene31461_All	13.16	1	1	2	152	17.7249	5.24951	0.885069	2	17.4566	0.791831	2	5.56263	0.873574	2	8.82771
Unigene29775_All	Unigene29775_All	26.32	5	5	9	228	25.8862	4.80518	0.821233	8	15.9415	0.968382	8	13.9249	0.873181	8	18.7363
Unigene1401_All	Unigene1401_All	36	2	2	3	75	8.52833	4.67822	1.06701	3	0.773375	1.0657	3	7.84421	0.927444	3	1.43883
Unigene699_All	Unigene699_All	39.67	4	4	7	121	13.4348	6.55127	0.87942	7	23.7056	0.924128	7	22.4857	0.971107	7	28.503
Unigene14566_All	Unigene14566_All	14.39	4	4	5	396	44.8842	6.354	0.918753	5	1.9877	0.927944	5	8.1905	0.958837	5	2.56395
CL84.Contig1_All	CL84.Contig1_All	24.19	2	2	5	124	12.7174	7.43018	1.204	5	21.4846	0.994881	5	26.2731	0.858266	5	12.1756
Unigene4419_All	Unigene4419_All	47.5	5	5	6	160	18.2363	4.75439	1.09495	6	8.29887	1.01537	6	12.228	0.973625	6	7.96391
CL5569.Contig1_All	CL5569.Contig1_All	12.93	4	5	8	441	50.2277	6.66846	0.928932	6	4.15094	0.933025	6	4.92522	1.07849	6	2.15057
Unigene10430_All	Unigene10430_All	13.43	5	5	9	417	46.7114	8.80713	0.773149	9	20.522	0.922329	9	9.6957	0.939287	9	16.4166
Unigene9953_All	Unigene9953_All	15.7	7	7	12	618	69.4378	5.08447	1.038	12	14.9243	0.987	12	13.4774	0.97337	12	11.601
Unigene274_All	Unigene274_All	14.4	4	5	11	389	44.4393	5.43994	1.05278	9	6.3625	1.16218	9	16.582	1.16013	9	6.03543
Unigene21818_All	Unigene21818_All	15.48	5	5	8	310	34.4445	6.12549	1.07329	8	7.27576	1.04099	8	14.6921	1.00549	8	15.2203
Unigene10347_All	Unigene10347_All	14.46	1	3	4	249	27.6524	7.53271	0.986044	1		1.24033	1		1.15127	1
Unigene1457_All	Unigene1457_All	6.12	6	6	8	1308	147.903	6.27783	0.993242	8	13.6411	0.967787	8	6.95097	0.925478	8	10.1842
CL4809.Contig1_All	CL4809.Contig1_All	27.1	7	7	8	262	30.3336	6.87354	0.964648	8	12.2784	0.99503	8	15.4687	0.97324	8	6.89519
Unigene11715_All	Unigene11715_All	20.66	3	3	4	271	30.0751	6.72705	0.97257	4	9.88643	0.976977	4	3.30551	1.04469	4	1.43388
Unigene8077_All	Unigene8077_All	33.7	4	4	7	181	20.4515	6.90283	0.998179	7	21.0228	0.960532	7	25.1654	0.969165	7	14.3889
Unigene30402_All	Unigene30402_All	25.79	7	7	10	318	35.6861	5.08447	1.00791	10	8.98964	0.942773	10	14.1052	1.03509	10	9.60996
Unigene9118_All	Unigene9118_All	34.9	6	6	13	192	21.4402	8.33838	1.04302	13	6.16556	0.984931	13	14.0541	0.990122	13	15.8713
Unigene26005_All	Unigene26005_All	25.31	5	5	6	241	26.4402	6.60986	1.08364	6	19.8951	0.979269	6	17.2713	0.999148	6	14.0026
Unigene6228_All	Unigene6228_All	24.95	9	9	11	485	57.4829	5.80811	1.18717	11	13.6409	1.16732	11	13.7443	1.12634	11	9.35564
CL4412.Contig1_All	CL4412.Contig1_All	22.99	7	7	12	335	36.4536	7.6499	1.06303	12	3.50656	1.17676	12	11.9033	1.13192	12	4.97728
CL2079.Contig1_All	CL2079.Contig1_All	39.13	5	5	8	161	18.39	6.771	1.00258	8	12.9109	0.98477	8	9.35862	1.0366	8	9.57162
Unigene90_All	Unigene90_All	8.33	7	7	10	1116	124.536	5.07178	0.98487	10	25.2688	0.892484	10	18.1622	0.880556	10	18.891
CL4763.Contig1_All	CL4763.Contig1_All	5.29	2	2	2	586	63.4036	9.1001	0.842234	2	14.5233	0.770109	2	6.27835	0.843161	2	5.61676
Unigene947_All	Unigene947_All	36.05	5	5	7	172	19.2491	8.42627	1.00205	7	5.12281	1.09881	7	8.15169	1.07549	7	5.22685
Unigene14679_All	Unigene14679_All	11.41	3	3	5	403	46.715	7.66455	0.935638	5	12.3125	0.964716	5	8.92447	1.01098	5	7.6152
Unigene8536_All	Unigene8536_All	17.88	3	3	5	151	16.3836	4.41162	1.04967	5	14.5296	0.963821	5	9.48522	0.985168	5	5.13996
Unigene9736_All	Unigene9736_All	13.43	1	1	2	134	15.073	7.85498	0.990942	2	1.45788	1.02399	2	5.86661	0.99238	2	9.66439
CL3041.Contig1_All	CL3041.Contig1_All	21.28	4	4	5	235	25.1541	7.72314	1.36376	5	11.3219	1.33046	5	23.8254	1.23994	5	31.1126
CL647.Contig1_All	CL647.Contig1_All	11.27	1	1	1	204	18.8356	10.521	0.99524	1		1.08029	1		0.97531	1
Unigene3153_All	Unigene3153_All	13.97	5	5	6	401	44.0335	8.38232	1.40706	6	6.95225	1.25095	6	17.1889	1.08988	6	4.74368
Unigene4417_All	Unigene4417_All	17.82	4	4	6	275	30.4296	9.92041	0.915182	6	17.2167	1.01508	6	18.2709	0.982502	6	29.9983
Unigene7779_All	Unigene7779_All	9.6	1	1	3	125	13.5265	5.31299	0.721981	3	17.7251	0.86286	3	5.65537	0.901315	3	2.42607
Unigene18239_All	Unigene18239_All	13.48	7	7	9	497	57.6457	7.79639	0.916644	9	10.5267	0.914702	9	24.6003	0.896631	9	17.6231
CL4721.Contig1_All	CL4721.Contig1_All	7.34	2	2	2	395	42.3561	7.63525	1.06177	2	14.4003	0.859579	2	35.7146	0.901829	2	7.87265
CL485.Contig2_All	CL485.Contig2_All	36.86	7	7	9	293	33.9152	7.53271	0.993548	9	12.3767	1.01076	9	5.04746	0.991517	9	4.40547
Unigene12337_All	Unigene12337_All	14.19	2	2	4	148	15.4289	6.7124	0.847391	4	6.52964	0.904104	4	9.8963	0.899721	4	4.47902
CL3717.Contig2_All	CL3717.Contig2_All	26.57	4	5	12	207	23.4783	9.20264	1.40706	11	5.53735	1.40573	11	19.1835	1.21963	11	7.43343
Unigene9272_All	Unigene9272_All	10.59	3	3	4	340	39.1906	6.04932	1.00861	4	6.13557	1.05494	4	1.26771	0.957334	4	7.24358
Unigene15162_All	Unigene15162_All	31.76	4	4	5	170	18.694	6.31592	1.70068	5	47.6885	1.27492	5	26.9488	1.03336	5	25.2846
Unigene4116_All	Unigene4116_All	13.16	2	2	5	152	16.7973	6.50732	0.748453	5	22.1437	0.977191	5	9.8532	1.00096	5	17.4129
Unigene1727_All	Unigene1727_All	9.41	3	3	8	202	22.7942	5.17334	0.975701	8	32.2383	1.07434	8	26.8622	1.02059	8	30.6221
Unigene643_All	Unigene643_All	45.9	1	1	4	61	6.87862	6.78564	1.0964	4	26.7154	1.0659	4	24.9816	1.22614	4	18.3405
Unigene3950_All	Unigene3950_All	18.64	5	5	7	220	24.6724	5.12256	1.02834	7	13.1959	0.988258	7	5.58029	1.02634	7	6.46946
CL133.Contig1_All	CL133.Contig1_All	15.27	7	7	10	491	55.9835	6.12549	1.00213	10	8.83589	1.00209	10	9.05609	0.974302	10	13.1394
Unigene9257_All	Unigene9257_All	21.79	9	9	14	569	65.6967	6.93213	0.97744	14	19.8042	0.983025	14	12.0171	0.96504	14	10.9602
Unigene4416_All	Unigene4416_All	30.3	2	4	10	132	13.9797	10.5063	1.07308	4	15.6487	1.07979	4	27.5342	1.03334	4	18.6325
CL1982.Contig1_All	CL1982.Contig1_All	4.8	1	1	2	229	26.0438	7.84033	1.01878	2	8.38837	1.10789	2	5.3703	1.08974	2	2.38382
Unigene8930_All	Unigene8930_All	16.09	4	4	7	317	36.5961	6.25244	1.04306	7	12.3761	1.12114	7	9.23786	1.05146	7	11.551
Unigene10171_All	Unigene10171_All	18.46	12	12	16	807	91.6755	6.13818	1.0446	16	9.89282	1.03499	16	8.93695	1.0322	16	9.75792
Unigene10446_All	Unigene10446_All	9.1	4	4	6	692	77.8485	6.34131	0.841283	6	18.0126	1.00811	6	4.44307	1.03429	6	5.558
Unigene3526_All	Unigene3526_All	37.13	5	5	6	167	18.865	9.36377	1.00234	6	17.7311	0.93789	6	9.90895	0.942624	6	7.88094
Unigene88_All	Unigene88_All	25.32	5	5	7	233	24.8428	6.85889	0.91642	7	11.0344	0.877374	7	9.52699	0.888569	7	10.7712
Unigene9016_All	Unigene9016_All	10.33	2	2	5	329	37.9873	7.18115	0.998285	5	14.0792	1.03948	5	5.92187	1.13916	5	3.67776
Unigene9714_All	Unigene9714_All	13.74	4	4	4	393	41.804	7.18115	1.00942	4	8.54258	1.13329	4	12.9263	1	4	12.2566
Unigene3518_All	Unigene3518_All	18.59	3	3	6	199	22.4992	4.89404	1.12962	6	16.5657	1.02012	6	7.13963	1.11255	6	8.9226
CL3806.Contig1_All	CL3806.Contig1_All	26.6	2	2	5	94	10.9501	6.50732	0.940992	5	2.65612	1.02657	5	7.43522	1.1753	5	3.86886
Unigene10817_All	Unigene10817_All	14.01	5	5	9	364	40.2666	7.88428	0.97837	9	10.7008	1.15202	9	15.5857	1.20373	9	10.049
Unigene11407_All	Unigene11407_All	11.9	1	2	7	168	19.0545	6.66846	0.969525	2	3.09905	0.942724	2	2.93428	0.941789	2	0.513931
CL4732.Contig1_All	CL4732.Contig1_All	7.91	3	3	6	468	50.3346	6.96143	0.927921	6	5.50484	0.989312	6	6.17431	0.977946	6	10.4112
Unigene18184_All	Unigene18184_All	10.2	4	4	5	461	51.9676	7.04932	0.94816	5	8.86351	1.01744	5	22.6566	1.09811	5	0.555855
CL1267.Contig4_All	CL1267.Contig4_All	29.2	3	3	6	137	15.0128	5.79541	0.85701	6	13.9188	0.92404	6	11.1785	0.993693	6	18.4399
Unigene8756_All	Unigene8756_All	9.2	4	4	7	641	71.6235	4.95752	1.02318	7	4.71371	1.11214	7	4.95743	1.01969	7	11.3721
Unigene9095_All	Unigene9095_All	18.7	6	9	11	476	53.1983	8.26514	0.990569	8	4.7048	0.977913	8	6.97272	1.01164	8	6.52939
Unigene18951_All	Unigene18951_All	62.16	1	1	2	37	4.27699	5.0083	1.04347	2	7.65988	0.959678	2	7.75416	1.03279	2	5.42109
Unigene10342_All	Unigene10342_All	28.06	3	3	7	139	15.7272	4.67822	0.959401	7	10.9495	0.791819	7	19.1816	0.985303	7	14.1703
Unigene7657_All	Unigene7657_All	28.8	3	3	4	125	13.5945	9.46631	0.962968	4	6.57246	0.968871	4	9.89523	0.888932	4	2.51829
CL4460.Contig1_All	CL4460.Contig1_All	12.5	3	3	5	376	41.6853	6.7417	1.10439	5	4.47904	0.976926	5	2.86498	1.0422	5	10.9848
Unigene27263_All	Unigene27263_All	24.33	7	7	7	374	43.0393	7.79639	0.876032	7	6.8412	1.02259	7	7.67693	1.02484	7	8.72665
Unigene7444_All	Unigene7444_All	20.98	4	4	5	286	30.9592	6.32861	0.918957	5	14.3349	0.974416	5	8.56851	1.01027	5	11.9802
Unigene10318_All	Unigene10318_All	14.44	2	2	4	180	19.7499	6.07471	1.20759	4	5.82976	1.05522	4	8.00498	1.04963	4	4.00609
CL1332.Contig1_All	CL1332.Contig1_All	16.56	5	5	8	308	35.2	5.18604	1.09582	8	11.4791	1.06928	8	10.8071	1.06877	8	15.0685
Unigene2969_All	Unigene2969_All	15.46	4	4	5	388	44.1618	8.85107	1.01626	5	7.21561	1.07632	5	10.5709	1.07571	5	5.1636
CL953.Contig2_All	CL953.Contig2_All	20	6	6	9	410	45.2789	7.04932	0.979951	9	15.1033	0.977401	9	20.2143	0.923086	9	9.04746
Unigene1355_All	Unigene1355_All	37	10	10	11	327	37.1379	5.04639	1.03264	11	9.13545	1.00167	11	10.5001	0.993116	11	4.29157
Unigene26579_All	Unigene26579_All	33.01	2	2	5	103	11.2697	4.84326	1.50002	4	27.557	1.32924	4	40.8082	1.12776	4	9.61654
Unigene4304_All	Unigene4304_All	8.89	1	1	3	135	16.0881	6.68311	1.20095	3	2.65438	1.21474	3	2.37967	1.07248	3	33.7445
Unigene9287_All	Unigene9287_All	33.71	6	6	7	267	29.2599	6.99072	1.09593	7	17.1667	0.959202	7	15.8656	1.00872	7	11.051
Unigene20181_All	Unigene20181_All	24.45	5	5	6	274	29.9864	6.50732	0.903763	6	6.31963	0.941143	6	6.54531	0.949954	6	7.10987
Unigene7035_All	Unigene7035_All	34.5	3	3	11	171	18.9864	4.64014	1.16031	11	22.8798	1.2054	11	37.347	1.11466	11	18.4909
Unigene29947_All	Unigene29947_All	60.48	6	6	10	124	13.5979	8.36768	1.11267	10	14.705	1.14781	10	21.6596	1.18803	10	12.9797
Unigene277_All	Unigene277_All	7.78	6	6	8	1015	113.026	5.021	1.0859	8	7.03513	1.09397	8	11.8427	1.05754	8	4.14756
Unigene19003_All	Unigene19003_All	7.36	2	2	5	394	44.8377	7.13721	0.908251	5	8.55631	0.921201	5	8.44316	1.07291	5	10.3422
Unigene18970_All	Unigene18970_All	14.37	4	4	6	334	37.3204	5.13525	0.991527	6	6.91687	1.0234	6	9.43149	1.03864	6	12.0839
Unigene8994_All	Unigene8994_All	17.96	4	4	6	334	35.9618	7.66455	0.736363	6	31.7768	0.681227	6	35.8738	0.753869	6	31.8197
Unigene8545_All	Unigene8545_All	33.45	8	8	14	278	31.2887	6.52197	0.984402	14	8.76817	0.964302	14	14.9302	0.97236	14	5.85198
CL3102.Contig1_All	CL3102.Contig1_All	41.44	5	5	10	181	20.2862	5.68115	1.03765	10	15.1118	1.09007	10	7.4773	1.07915	10	9.25986
CL1789.Contig1_All	CL1789.Contig1_All	27.05	6	6	9	244	27.8568	8.57275	0.850874	9	5.29403	0.911206	9	5.25901	0.908889	9	10.6398
Unigene10391_All	Unigene10391_All	15.13	7	7	8	575	67.1177	5.14795	1.00965	8	7.92455	1.13057	8	10.5594	1.0082	8	9.04297
CL2992.Contig1_All	CL2992.Contig1_All	22.36	5	5	8	322	37.0859	5.40186	1.03919	8	12.3894	0.957959	8	16.8329	0.971112	8	8.31623
CL5498.Contig2_All	CL5498.Contig2_All	22.22	10	10	14	495	58.1507	5.77002	0.917535	14	13.2114	0.926689	14	11.9657	0.974653	14	11.0928
Unigene1364_All	Unigene1364_All	39.69	7	7	11	194	21.3382	7.18115	1.02877	11	4.97257	0.997067	11	19.5466	0.986539	11	12.4008
Unigene29548_All	Unigene29548_All	13.74	2	2	8	211	24.5401	8.60205	1.13573	8	13.2603	0.963053	8	12.4729	1.07881	8	19.4742
Unigene201_All	Unigene201_All	9.48	9	9	12	1223	138.289	4.85596	1.10248	12	6.85328	1.07809	12	12.7971	0.969708	12	9.4378
Unigene948_All	Unigene948_All	9.65	3	3	6	425	39.5174	6.58057	1.79922	6	34.4825	1.59705	6	25.6871	1.40105	6	22.1241
CL5514.Contig2_All	CL5514.Contig2_All	14.37	13	13	14	1218	134.798	5.79541	0.956838	14	11.9819	0.949318	14	16.4776	0.985732	14	14.7981
Unigene25992_All	Unigene25992_All	11.36	2	2	4	220	24.124	7.86963	1.00866	4	15.3047	0.936981	4	0.821266	0.923502	4	3.18748
Unigene29250_All	Unigene29250_All	16.39	4	4	6	299	33.1269	5.30029	1.41936	6	13.5125	1.41084	6	4.83478	1.22395	6	9.75625
Unigene18618_All	Unigene18618_All	24.62	3	3	7	199	22.2662	5.32568	0.839394	7	23.7895	0.854786	7	24.4898	0.958513	7	8.8739
CL18.Contig2_All	CL18.Contig2_All	10.1	2	2	3	297	33.3004	7.02002	0.967549	3	0.0610476	0.968453	3	0.0736275	0.901796	3	5.16002
Unigene214_All	Unigene214_All	5.9	5	5	6	1051	116.208	6.12549	1.00849	6	7.40653	0.974827	6	6.20936	0.984725	6	1.45628
Unigene7725_All	Unigene7725_All	4.7	4	4	6	829	95.2222	8.73389	0.834692	6	4.54406	0.876842	6	5.71678	0.907476	6	13.09
Unigene18471_All	Unigene18471_All	14.32	6	6	13	461	50.4839	8.38232	1.16743	13	21.4049	1.22204	13	9.33305	1.26034	13	22.9366
Unigene9479_All	Unigene9479_All	45.76	2	2	6	59	6.5645	5.10986	1.11818	6	16.4042	1.07233	6	11.3009	1.09335	6	16.0962
Unigene18880_All	Unigene18880_All	25.45	4	4	5	165	19.0677	5.41455	1.01167	5	11.0592	0.926248	5	1.34695	0.836138	5	25.4118
CL2192.Contig1_All	CL2192.Contig1_All	22.27	5	5	7	247	28.1241	8.14795	0.918663	7	7.50403	1.0204	7	3.50729	1.04045	7	2.52646
Unigene1486_All	Unigene1486_All	4.29	4	4	5	1143	130.789	8.03076	1.07366	5	2.3772	0.982438	5	6.5392	1.03733	5	9.51254
Unigene3289_All	Unigene3289_All	11.05	3	3	8	389	44.8663	8.54346	1.09664	8	20.9306	1.10387	8	19.0769	1.16454	8	23.7454
Unigene3639_All	Unigene3639_All	30.18	5	5	7	222	24.5085	4.60205	0.810241	7	17.7809	0.805315	7	32.3393	0.830672	7	27.4601
CL3760.Contig2_All	CL3760.Contig2_All	11.74	4	4	6	460	52.7849	6.55127	1.51144	6	14.055	1.38888	6	15.2402	1.16982	6	20.8414
CL1710.Contig1_All	CL1710.Contig1_All	23.75	3	3	10	160	17.3166	8.27979	1.04792	10	27.465	1.09708	10	24.9457	1.03349	10	21.3744
Unigene7025_All	Unigene7025_All	41.67	4	4	7	132	14.7446	8.88037	1.00956	7	15.8137	1.02314	7	16.8407	1.1648	7	13.4622
Unigene9616_All	Unigene9616_All	17.28	10	10	14	845	94.8307	8.01611	0.938781	14	10.2842	0.975399	14	11.5985	0.957952	14	14.1637
Unigene6526_All	Unigene6526_All	11.75	5	5	7	519	57.0068	5.45264	1.05785	7	16.4737	1.08415	7	7.60195	1.05119	7	4.55171
Unigene4324_All	Unigene4324_All	14.44	4	4	5	367	42.8853	7.7085	1.04926	5	20.2607	1.0017	5	12.1843	0.913923	5	11.0396
Unigene3571_All	Unigene3571_All	27.98	2	2	4	168	18.2917	4.4751	0.855516	4	9.92698	1.06539	4	22.7313	0.932205	4	14.2542
Unigene11364_All	Unigene11364_All	28.07	4	4	11	228	25.1955	6.29053	1.06619	11	11.0858	1.00712	11	7.84299	0.9653	11	11.5088
Unigene23864_All	Unigene23864_All	35.46	3	3	4	141	16.4123	5.38916	1.03801	4	15.3425	0.811556	4	30.0779	1.00015	4	17.8947
Unigene7251_All	Unigene7251_All	16.06	2	2	8	137	15.9511	6.03662	1.18812	8	13.7434	1.13073	8	13.0792	1.03193	8	9.84994
Unigene19056_All	Unigene19056_All	18.1	3	3	7	221	24.1482	5.8335	0.94989	7	34.8688	0.84382	7	29.3066	0.878661	7	27.3811
CL1037.Contig2_All	CL1037.Contig2_All	31.5	7	7	11	254	28.3462	6.02393	1.16471	11	13.2107	1.13302	11	16.646	1.02693	11	5.36176
Unigene18848_All	Unigene18848_All	16.6	4	4	5	265	29.8616	7.09326	1.07069	5	15.7833	0.937825	5	5.36557	0.923724	5	13.918
Unigene25678_All	Unigene25678_All	18.06	2	2	6	144	16.3622	7.13721	1.0686	6	7.10969	1.0841	6	5.81043	1.02003	6	6.60552
Unigene1031_All	Unigene1031_All	20.35	7	7	11	398	45.7238	9.36377	1.21742	11	12.7431	1.08936	11	15.8585	1.09233	11	12.0885
Unigene13713_All	Unigene13713_All	18.26	1	1	1	115	13.3446	4.50049	0.980971	1		1.03562	1		1.12346	1
Unigene15318_All	Unigene15318_All	33.02	3	3	5	106	12.4905	5.60498	0.965592	5	8.69821	1.05777	5	5.81691	1.06816	5	12.9461
Unigene325_All	Unigene325_All	7.04	4	4	5	767	85.2494	5.84619	0.956086	5	6.85084	0.925612	5	26.2543	1.06194	5	18.5063
CL42.Contig3_All	CL42.Contig3_All	8.94	3	3	4	425	48.1983	9.51025	1.19102	4	4.64511	1.03572	4	8.9418	1.00812	4	7.93393
Unigene26660_All	Unigene26660_All	19.9	3	3	8	191	22.3922	5.65576	0.853981	8	16.5565	0.872226	8	9.10371	0.990592	8	2.54465
Unigene6992_All	Unigene6992_All	16.96	3	3	8	224	25.4786	7.1665	1.10091	8	9.23383	1.18087	8	15.3394	1.10008	8	8.97606
Unigene10386_All	Unigene10386_All	17.14	2	6	11	350	39.6519	7.97217	1.08084	2	1.77355	1.15932	2	6.10097	1.13318	2	12.8774
CL3868.Contig2_All	CL3868.Contig2_All	30.46	1	4	5	151	16.1275	7.38623	1.65613	2	9.03972	1.37567	2	1.32579	2.88221	2	12.1651
Unigene9719_All	Unigene9719_All	9.29	7	7	10	915	102.666	5.56689	0.940541	10	12.8337	0.999403	10	10.3219	0.939573	10	5.46384
Unigene9769_All	Unigene9769_All	11.49	8	8	9	740	84.5098	7.07861	1.07564	9	8.23148	1.01078	9	14.5587	1.06913	9	12.2483
Unigene2359_All	Unigene2359_All	25.61	5	5	7	289	31.9305	8.96826	1.20232	7	21.277	1.2132	7	12.4979	1.12803	7	9.62488
Unigene30870_All	Unigene30870_All	9.84	2	2	4	183	21.5993	9.46631	0.920971	4	26.0139	0.992371	4	21.5152	0.947176	4	37.9613
CL2730.Contig2_All	CL2730.Contig2_All	6.88	4	4	4	552	61.3097	7.32764	0.915006	4	15.2734	0.827449	4	10.3098	0.818138	4	17.0504
CL4045.Contig1_All	CL4045.Contig1_All	34.36	6	6	9	227	25.8466	8.03076	1.03886	9	14.0133	1.02412	9	13.2454	1.02929	9	19.1191
CL5080.Contig1_All	CL5080.Contig1_All	18.44	2	2	3	179	19.925	6.99072	0.921326	3	10.2078	0.911813	3	26.8432	0.893213	3	7.9057
Unigene10235_All	Unigene10235_All	4.87	2	2	2	657	75.5477	5.5542	0.934967	2	19.2912	0.842321	2	20.1682	1.00311	2	21.5669
Unigene5266_All	Unigene5266_All	20	1	1	2	90	10.0951	6.15088	0.910697	2	2.76426	0.855389	2	0.849565	0.960267	2	9.36269
CL962.Contig1_All	CL962.Contig1_All	30.43	9	10	15	391	44.7351	5.69385	1.02669	12	8.31311	1.01942	12	7.72999	0.99121	12	10.8151
Unigene4597_All	Unigene4597_All	38.07	9	9	21	197	22.6006	10.8872	0.95395	21	14.4337	0.953377	21	16.4538	1.00119	21	17.744
Unigene10116_All	Unigene10116_All	29.79	6	6	8	292	32.7826	9.31982	0.953933	8	5.25689	0.905378	8	11.2377	0.944552	8	11.4821
Unigene6392_All	Unigene6392_All	5.3	1	1	2	321	34.7908	7.06396	1.04853	2	8.54077	0.939741	2	11.5666	0.91114	2	9.13147
CL4836.Contig1_All	CL4836.Contig1_All	8.07	6	6	9	793	85.7427	5.68115	1.00898	9	13.0059	0.919076	9	21.8297	0.939275	9	12.7662
Unigene9300_All	Unigene9300_All	29.81	6	6	9	322	35.0108	5.19873	0.935313	9	9.91747	1.03425	9	9.28617	1.11433	9	5.42638
Unigene3860_All	Unigene3860_All	20	5	6	11	365	42.2987	7.92822	1.1211	8	5.29142	0.961511	8	15.1529	1.02927	8	9.56145
Unigene6142_All	Unigene6142_All	17.82	5	7	10	477	53.1659	8.25049	0.933144	8	16.7974	0.889184	8	21.8648	0.91389	8	6.45382
Unigene9807_All	Unigene9807_All	29.66	3	3	4	118	12.776	9.11475	1.11499	4	6.19309	1.15714	4	3.25277	1.10268	4	9.91721
Unigene10437_All	Unigene10437_All	11.42	7	7	9	718	83.4452	8.41162	1.01892	9	7.45068	0.960796	9	10.4696	0.995204	9	14.3863
Unigene2596_All	Unigene2596_All	20.74	7	7	10	511	56.709	6.55127	0.936299	10	5.26496	0.969585	10	10.6624	0.961565	10	7.05666
CL3818.Contig1_All	CL3818.Contig1_All	32.6	5	5	7	181	20.3414	7.82568	1.01745	7	15.4033	1.00026	7	8.87793	0.993555	7	13.1857
Unigene716_All	Unigene716_All	18.68	3	3	6	182	19.4298	5.37646	0.975613	6	4.78674	0.898311	6	8.07364	0.838619	6	10.6981
Unigene19682_All	Unigene19682_All	22.34	4	4	4	197	23.1214	9.71533	1.00905	4	1.44602	1.17854	4	8.85596	1.07513	4	4.88597
Unigene171_All	Unigene171_All	10.3	4	4	9	505	57.5088	9.29053	0.985792	9	7.86346	0.936171	9	18.197	1.01277	9	15.9788
Unigene3922_All	Unigene3922_All	9.82	2	2	2	285	32.5028	6.21436	1.10072	2	19.529	1.09741	2	15.3866	1.21216	2	17.2877
Unigene10842_All	Unigene10842_All	19.51	5	5	7	246	26.6646	6.07471	1.17564	7	5.60594	1.03586	7	14.8701	1.00588	7	5.28125
CL1285.Contig1_All	CL1285.Contig1_All	18.35	8	8	9	376	42.0621	7.26904	1.06761	9	10.9691	1.09239	9	18.2501	1.04326	9	10.5813
Unigene11238_All	Unigene11238_All	14.24	4	4	4	330	36.9812	5.52881	0.964886	4	6.45629	0.873979	4	4.32165	0.934681	4	3.68824
Unigene18984_All	Unigene18984_All	20.85	5	5	7	355	40.1418	8.36768	1.03117	7	6.21005	1.04099	7	9.85994	1.04217	7	4.93046
CL583.Contig1_All	CL583.Contig1_All	6.22	5	5	6	1061	123.208	5.0083	0.94043	6	6.93429	0.879176	6	17.9221	0.884216	6	6.83973
CL4554.Contig1_All	CL4554.Contig1_All	15.36	4	4	5	371	42.1324	7.1958	0.895825	5	1.01707	1.00486	5	1.37396	1.01235	5	6.73655
CL2133.Contig1_All	CL2133.Contig1_All	23.96	1	5	16	217	24.724	7.26904	0.69874	3	10.2492	0.969858	3	22.333	1.06636	3	23.8176
Unigene14603_All	Unigene14603_All	42.47	7	7	9	186	20.3515	9.0708	1.06633	9	8.46035	1.10908	9	7.58485	1.06469	9	11.2727
CL4234.Contig1_All	CL4234.Contig1_All	29.95	5	5	7	207	23.7823	8.26514	0.912042	7	25.4443	0.945126	7	18.6018	0.921132	7	14.8266
CL2533.Contig1_All	CL2533.Contig1_All	31.11	6	6	7	270	29.3378	5.2876	1.04539	7	3.43479	0.997328	7	5.01483	0.98811	7	10.9018
CL4159.Contig2_All	CL4159.Contig2_All	46.55	2	2	2	58	6.74134	4.58936	1.07187	2	4.22599	0.946708	2	7.75702	0.911961	2	4.35754
Unigene11459_All	Unigene11459_All	7.16	3	3	4	461	50.475	5.74463	1.36437	4	10.5138	1.16323	4	2.71479	1.12661	4	5.93562
Unigene1515_All	Unigene1515_All	18.58	5	5	7	339	37.4457	5.43994	0.946056	7	13.3369	0.865284	7	35.3904	0.961109	7	8.6458
Unigene5564_All	Unigene5564_All	33.48	6	6	6	227	26.4252	5.65576	1.08386	6	12.9164	0.936694	6	13.6482	0.929305	6	16.3645
Unigene6817_All	Unigene6817_All	26.8	3	3	4	194	22.4594	7.45947	0.964594	4	2.69375	0.91699	4	4.85455	1.01021	4	9.61936
CL3791.Contig1_All	CL3791.Contig1_All	24.9	8	8	13	490	53.3297	5.78271	1.09557	13	15.0033	0.998777	13	8.83128	0.912051	13	20.5316
CL2681.Contig4_All	CL2681.Contig4_All	38.75	2	2	3	80	9.30046	9.0708	0.971508	3	1.80195	1.10473	3	12.8883	0.910725	3	17.7581
Unigene22699_All	Unigene22699_All	31.58	5	5	11	228	25.5863	6.72705	1.11275	11	15.8531	1.03329	11	13.2261	1.0227	11	17.2566
CL4230.Contig1_All	CL4230.Contig1_All	16.05	4	4	4	349	39.1725	6.16357	0.962634	4	12.0716	1.01166	4	6.783	0.993489	4	11.9757
Unigene14439_All	Unigene14439_All	6.95	4	4	6	619	68.3939	7.69385	1.03936	6	11.805	1.0895	6	8.19021	0.999642	6	11.9311
Unigene22591_All	Unigene22591_All	9.58	8	8	9	1023	115.908	5.26221	1.02426	9	11.1874	0.998869	9	7.79114	0.983954	9	10.1174
CL2473.Contig1_All	CL2473.Contig1_All	13.62	3	3	6	257	26.9877	7.40088	0.876222	6	8.08223	0.952113	6	9.00205	0.940768	6	3.30368
Unigene6634_All	Unigene6634_All	21.95	3	3	4	205	23.6087	5.31299	1.03251	4	6.15264	1.09856	4	10.7681	1.03407	4	7.70579
Unigene10223_All	Unigene10223_All	26.44	4	4	5	174	19.9255	7.44482	1.13964	5	24.0308	1.0582	5	5.80686	1.1121	5	14.8027
CL3281.Contig1_All	CL3281.Contig1_All	19.67	3	3	7	183	21.0705	5.36377	1.13723	7	10.0902	1.1665	7	11.0461	1.06217	7	3.30418
Unigene2647_All	Unigene2647_All	57.93	4	4	8	145	17.0385	5.26221	1.0312	8	26.2973	0.901888	8	20.8796	0.93324	8	25.9154
Unigene10911_All	Unigene10911_All	33.73	5	5	7	166	19.0806	5.32568	1.14367	7	2.50579	0.923652	7	22.9981	1.02012	7	8.25253
CL4971.Contig1_All	CL4971.Contig1_All	31.09	5	5	17	119	13.8459	11.4585	1.04089	17	6.58935	0.904719	17	18.7313	1.04924	17	6.89219
Unigene11840_All	Unigene11840_All	28.96	7	8	13	328	36.2563	4.76709	1.04747	12	10.285	1.06598	12	5.26082	1.01198	12	10.14
Unigene8786_All	Unigene8786_All	7.98	2	2	2	501	57.648	6.30322	0.967008	2	10.1722	0.945999	2	11.1882	1.03873	2	3.18104
CL1171.Contig1_All	CL1171.Contig1_All	11.85	4	4	5	574	62.7968	6.41748	0.960745	5	4.35622	0.839298	5	21.6995	0.853465	5	36.981
Unigene1221_All	Unigene1221_All	28.23	3	3	5	124	14.142	6.91748	0.965519	5	12.5751	0.834758	5	10.1486	0.932516	5	26.9733
CL5165.Contig1_All	CL5165.Contig1_All	11.07	2	2	3	271	30.7651	7.66455	1.09738	3	8.78182	0.976411	3	1.47193	0.97936	3	5.58019
CL2825.Contig1_All	CL2825.Contig1_All	6.83	2	3	4	483	54.4125	6.60986	1.22104	3	8.90266	1.02614	3	12.6737	0.979249	3	9.96301
Unigene19645_All	Unigene19645_All	10.54	4	4	6	446	49.4233	9.0708	0.855825	6	9.5051	1.03734	6	9.79357	1.03578	6	5.94492
Unigene26298_All	Unigene26298_All	28.13	4	4	5	224	25.8054	7.32764	1.05045	5	14.6761	1.06342	5	14.611	1.06219	5	10.5251
Unigene21797_All	Unigene21797_All	37.5	4	4	6	136	15.3077	6.93213	0.956639	6	4.02172	0.936202	6	15.159	0.924156	6	6.33725
CL438.Contig1_All	CL438.Contig1_All	12.69	4	4	5	386	46.1206	10.0669	1.0099	5	5.86081	0.962712	5	15.4426	0.948396	5	3.22242
CL5378.Contig2_All	CL5378.Contig2_All	26.42	5	7	8	439	48.9868	6.12549	1.00054	6	11.4204	1.00011	6	15.7783	0.977419	6	11.309
Unigene5251_All	Unigene5251_All	27.62	5	5	9	210	22.3697	6.80029	0.94585	9	10.773	0.851587	9	9.35136	0.852477	9	4.95288
Unigene8770_All	Unigene8770_All	12.63	2	2	2	190	20.7448	7.45947	1.11304	2	0.0754651	1.10984	2	13.0127	1.0776	2	3.73552
CL781.Contig1_All	CL781.Contig1_All	17.66	4	7	10	453	51.8204	5.43994	1.00877	4	8.45573	1.05274	4	20.6208	0.962067	4	15.4051
Unigene9586_All	Unigene9586_All	12	8	9	11	775	86.405	8.67529	1.04674	10	22.9308	1.06071	10	17.2974	0.947256	10	12.5851
CL552.Contig1_All	CL552.Contig1_All	9.8	5	5	7	551	62.2976	6.7124	1.29229	7	12.3046	1.15003	7	13.9219	1.05084	7	8.22934
CL2254.Contig3_All	CL2254.Contig3_All	7.62	1	2	2	446	48.333	5.45264	0.954267	1		0.829431	1		1.01828	1
Unigene4203_All	Unigene4203_All	29.79	5	5	6	282	30.409	4.83057	1.03912	6	10.3317	1.01961	6	15.9584	0.972103	6	11.738
Unigene5774_All	Unigene5774_All	12.5	4	4	4	456	49.5237	5.8208	0.997988	4	8.76989	1.03991	4	7.64365	1.02841	4	2.14836
Unigene9810_All	Unigene9810_All	20.95	3	3	3	253	28.2235	5.47803	1.12942	3	10.0025	1.13001	3	18.5255	1.04082	3	11.0579
CL4373.Contig1_All	CL4373.Contig1_All	15.06	5	5	8	405	43.2154	5.70654	1.02417	8	14.425	1.00039	8	19.0014	1.03921	8	6.80961
Unigene30375_All	Unigene30375_All	6.74	1	1	1	178	20.8481	4.80518	1.05681	1		1.08043	1		1.08146	1
Unigene12703_All	Unigene12703_All	16.56	4	4	8	314	33.7636	6.68311	1.23015	8	30.0758	1.17028	8	18.3326	1.12334	8	22.3225
Unigene3341_All	Unigene3341_All	39.15	8	8	17	235	27.0524	8.01611	0.999247	17	7.54906	1.16481	17	17.8049	1.13532	17	13.7054
Unigene5479_All	Unigene5479_All	15.89	4	4	6	321	35.3051	7.37158	0.918586	6	7.18754	0.927735	6	22.6974	0.974468	6	9.16682
CL5283.Contig2_All	CL5283.Contig2_All	34.19	3	3	3	117	12.5992	4.36084	4.16852	3	9.30709	3.80609	3	32.9708	1.39685	3	2.86271
Unigene5823_All	Unigene5823_All	13.71	1	1	2	124	14.1153	9.29053	1.14425	2	2.55707	1.03031	2	3.26315	1.05118	2	2.46361
CL482.Contig8_All	CL482.Contig8_All	29.1	1	7	9	323	37.474	5.61768	1.32087	1		1.1079	1		1.07821	1
Unigene25734_All	Unigene25734_All	8.99	5	5	7	912	101.524	9.11475	1.02945	7	8.67832	0.978307	7	9.42015	0.980983	7	13.2772
Unigene11115_All	Unigene11115_All	14.26	7	7	10	673	74.5446	5.07178	0.934902	10	21.4453	0.910308	10	10.7831	1.01776	10	15.2983
Unigene29278_All	Unigene29278_All	17.38	5	5	6	351	39.4287	5.38916	0.91511	6	6.3998	0.94023	6	18.5045	0.993649	6	6.72192
Unigene4851_All	Unigene4851_All	55.79	5	5	16	95	11.3696	6.53662	0.989636	16	22.7391	0.900483	16	9.3696	0.87632	16	19.5422
Unigene11078_All	Unigene11078_All	78.26	2	3	9	46	5.0466	6.55127	0.852687	4	6.452	0.97145	4	16.1415	0.997734	4	14.4752
CL4778.Contig1_All	CL4778.Contig1_All	17.57	5	5	10	387	44.0937	7.54736	1.05748	10	2.91792	0.904972	10	5.53646	0.97465	10	12.2623
Unigene28393_All	Unigene28393_All	47.62	3	3	8	42	4.99142	4.89404	0.934647	8	15.789	1.01785	8	28.1428	1.13731	8	7.63862
Unigene8435_All	Unigene8435_All	14.21	1	1	2	183	20.2852	6.20166	1.23264	2	7.23402	1.1545	2	13.6319	1.02313	2	1.94556
Unigene191_All	Unigene191_All	5.07	1	1	2	217	25.0767	7.00537	1.07953	2	0.0952506	1.15042	2	0.0965787	1.02804	2	10.7962
Unigene10661_All	Unigene10661_All	8.08	2	2	10	334	37.8982	5.26221	1.00662	10	9.60631	0.979711	10	14.4281	0.944815	10	19.0613
Unigene9838_All	Unigene9838_All	21.81	6	6	8	321	35.2265	5.40186	1.07673	8	7.80539	1.04316	8	10.7013	1.00221	8	8.49893
Unigene19389_All	Unigene19389_All	7.76	3	3	3	554	62.7694	5.73193	1.07837	3	13.238	1.00678	3	14.7208	0.904559	3	18.7316
Unigene1418_All	Unigene1418_All	4.37	1	1	3	252	27.5894	9.1001	0.780741	3	7.00278	0.851791	3	1.06733	1.07773	3	5.45031
Unigene1718_All	Unigene1718_All	43.21	8	8	10	280	31.3207	5.75732	1.0238	10	14.5521	0.97106	10	11.5485	0.969768	10	9.91787
CL1379.Contig2_All	CL1379.Contig2_All	7.33	8	8	8	1459	158.397	8.98291	1.00478	8	12.8164	1.01133	8	15.7512	1.00006	8	7.22665
Unigene2520_All	Unigene2520_All	19.66	4	4	7	234	26.0408	9.40771	1.05057	7	11.2491	1.06393	7	8.74965	1.01686	7	17.5513
Unigene5850_All	Unigene5850_All	14.42	4	5	7	430	49.5562	7.10791	1.30474	5	36.3166	0.987636	5	4.3615	1.07519	5	15.3511
Unigene7274_All	Unigene7274_All	21.77	3	3	4	147	16.7574	5.41455	1.07038	4	9.20261	1.03055	4	6.33304	1.05901	4	3.97144
CL2450.Contig2_All	CL2450.Contig2_All	26.88	2	2	3	93	10.0373	7.51807	1.20583	3	32.4278	1.18228	3	14.5293	1.27265	3	13.1488
CL1324.Contig1_All	CL1324.Contig1_All	5.28	3	3	3	853	96.2962	6.69775	1.03749	3	5.63403	1.04463	3	13.1576	1.08565	3	11.6976
Unigene2295_All	Unigene2295_All	23.15	5	5	8	298	33.6222	5.5542	0.99382	8	16.4221	0.986891	8	23.4858	0.902385	8	26.3374
Unigene4377_All	Unigene4377_All	13.71	4	4	5	372	42.3695	6.29053	1.66962	5	1.59375	1.35369	5	11.9374	1.20843	5	6.21649
Unigene21949_All	Unigene21949_All	12.4	1	1	1	121	13.2388	4.97021	1.23427	1		1.13177	1		1.0944	1
Unigene14465_All	Unigene14465_All	9.09	3	3	5	517	59.1888	5.12256	0.982559	5	8.17933	1.09183	5	12.4566	1.01522	5	12.1787
CL1458.Contig1_All	CL1458.Contig1_All	9.94	1	1	2	161	15.1764	10.9019	1.30261	2	16.6896	1.38122	2	33.1399	0.947585	2	1.80775
CL337.Contig1_All	CL337.Contig1_All	22.09	6	6	7	326	34.7359	8.47021	1.17992	7	10.8799	1.15099	7	11.7767	1.03125	7	4.35802
CL3290.Contig2_All	CL3290.Contig2_All	16.13	3	3	3	279	32.2467	8.17725	1.02243	3	5.71435	1.01569	3	2.0525	1.07157	3	24.5692
Unigene9265_All	Unigene9265_All	8.62	6	6	8	986	108.683	8.38232	0.995898	8	17.7192	0.975956	8	16.1248	0.995958	8	10.5443
CL903.Contig1_All	CL903.Contig1_All	21.98	4	4	5	232	26.9597	5.74463	1.07728	5	18.2871	0.923462	5	9.75327	0.933545	5	16.8479
CL2687.Contig1_All	CL2687.Contig1_All	5.97	2	2	4	586	66.6929	8.38232	0.969972	3	10.8509	0.9507	3	8.02254	1.00501	3	5.76856
CL5135.Contig1_All	CL5135.Contig1_All	8.86	1	1	3	158	17.8179	7.02002	1.00496	3	5.71915	0.998119	3	9.44329	0.963591	3	2.46689
CL4063.Contig1_All	CL4063.Contig1_All	26.87	9	9	11	469	51.9391	5.16064	0.92739	11	14.6438	0.907797	11	7.99771	0.899845	11	5.19058
CL1748.Contig1_All	CL1748.Contig1_All	14.67	5	5	6	375	42.6601	6.1001	0.96407	6	20.0392	0.937973	6	6.22481	0.957969	6	13.2191
CL118.Contig2_All	CL118.Contig2_All	10.32	3	3	4	407	46.8508	6.93213	1.03298	4	11.3564	1.24468	4	9.45476	1.15342	4	4.6569
Unigene10263_All	Unigene10263_All	39.26	5	5	11	135	15.348	5.26221	1.04324	11	5.73969	0.922298	11	5.16963	1.00581	11	4.2818
Unigene21456_All	Unigene21456_All	18.18	1	1	2	77	8.59442	6.771	1.04678	2	17.5087	1.0918	2	12.4871	0.94471	2	8.39522
Unigene19025_All	Unigene19025_All	12.53	3	5	5	391	42.918	6.53662	1.00909	3	2.11049	1.08683	3	3.46558	1.04182	3	8.20856
Unigene15758_All	Unigene15758_All	16.4	5	5	5	494	54.1635	8.06006	0.958915	5	1.6722	0.984167	5	17.5775	1.01062	5	4.27354
Unigene382_All	Unigene382_All	13.62	3	3	4	279	32.0369	10.0229	0.765213	4	11.966	0.84093	4	9.09099	0.858909	4	18.0112
CL2277.Contig1_All	CL2277.Contig1_All	19.79	3	3	3	187	20.3955	5.04639	0.956851	3	11.4834	0.898931	3	0.586265	0.981309	3	3.95204
Unigene9567_All	Unigene9567_All	14.67	8	8	9	593	68.1645	5.21143	0.930281	9	6.36454	0.939426	9	8.90018	0.932966	9	5.90376
Unigene27165_All	Unigene27165_All	20.49	2	2	2	122	14.3054	5.65576	1.28045	2	4.75543	1.33695	2	6.95776	1.13673	2	11.6525
Unigene11156_All	Unigene11156_All	11.13	5	5	5	539	59.3967	7.21045	0.946597	5	7.63787	0.965223	5	15.1635	0.975702	5	2.44305
Unigene4781_All	Unigene4781_All	42.45	3	3	4	106	11.6842	8.47021	0.988891	4	7.73238	1.04324	4	4.89777	1.0829	4	2.24882
CL2103.Contig1_All	CL2103.Contig1_All	34.21	1	2	3	76	8.62429	9.01221	1.22474	1		1.19562	1		1.09083	1
CL1561.Contig1_All	CL1561.Contig1_All	7.38	2	2	2	420	44.8358	5.23682	1.16336	2	22.8707	1.12979	2	2.99675	1.07917	2	5.95061
Unigene18570_All	Unigene18570_All	36.88	5	5	8	160	18.1716	7.40088	0.922338	8	8.1603	0.907059	8	6.13734	0.934541	8	5.60851
Unigene1118_All	Unigene1118_All	14.79	2	2	4	142	16.2824	6.04932	0.973805	4	16.6254	1.09776	4	14.373	0.982527	4	8.31861
Unigene6255_All	Unigene6255_All	14.63	1	1	3	82	9.30264	5.87158	1.18634	3	25.7041	1.32058	3	7.46401	1.13275	3	21.0984
Unigene30342_All	Unigene30342_All	11.81	2	2	7	144	16.1686	4.1958	1.19605	7	16.6898	1.2063	7	9.57846	1.10466	7	16.1638
CL1304.Contig2_All	CL1304.Contig2_All	20.92	7	7	10	392	43.585	8.41162	1.03021	10	15.0305	0.918775	10	22.8559	0.950639	10	18.6136
Unigene3246_All	Unigene3246_All	27.27	2	2	5	132	14.4994	6.25244	0.904959	5	10.4311	0.779396	5	5.113	1.01521	5	8.5025
Unigene9253_All	Unigene9253_All	21.9	5	6	13	379	43.1889	7.37158	1.06873	10	12.0303	1.03259	10	8.26495	1.0432	10	12.1557
Unigene9644_All	Unigene9644_All	4.25	1	1	2	259	28.6158	5.17334	1.09679	2	8.19459	1.03809	2	6.68713	1.07922	2	8.44656
Unigene15056_All	Unigene15056_All	4.01	3	3	5	773	85.9223	5.33838	0.905766	5	7.73349	0.950443	5	23.2662	0.891172	5	20.5082
Unigene8518_All	Unigene8518_All	9.66	2	2	3	290	32.247	5.22412	0.928632	3	2.18199	1.11343	3	6.92352	1.91474	3	7.16164
CL1493.Contig1_All	CL1493.Contig1_All	20.44	2	2	3	137	15.6594	7.21045	1.35443	3	24.0143	1.15971	3	9.354	1.24182	3	12.335
Unigene4909_All	Unigene4909_All	25.99	2	3	4	177	19.9163	7.06396	1.02918	2	23.5288	1.06497	2	63.3672	1.40907	2	9.79966
CL3547.Contig2_All	CL3547.Contig2_All	9.12	2	2	4	329	34.7303	9.34912	1.16272	4	15.7055	1.04223	4	19.696	1.07094	4	8.92478
Unigene21942_All	Unigene21942_All	20.65	6	6	10	460	52.1218	6.48096	1.32164	10	12.0655	1.07039	10	5.26478	1.09251	10	16.0465
Unigene4336_All	Unigene4336_All	15.43	7	7	11	700	75.4224	5.61768	0.962117	11	10.5974	0.907361	11	13.886	0.918715	11	17.6703
Unigene26772_All	Unigene26772_All	9.64	2	2	2	249	26.7069	7.06396	0.976235	2	15.9794	1.08118	2	20.3097	1.08647	2	18.6054
CL4767.Contig3_All	CL4767.Contig3_All	19.58	8	8	11	618	67.3194	8.27979	1.08988	11	11.9587	1.11337	11	9.84311	1.07245	11	13.0649
Unigene8560_All	Unigene8560_All	8.37	2	2	5	227	24.9002	7.26904	1.26204	5	5.58767	1.11477	5	12.5555	1.07105	5	14.0646
CL1412.Contig1_All	CL1412.Contig1_All	15.89	3	3	3	302	34.3196	5.87158	0.854233	3	6.30559	0.767313	3	28.5093	0.71396	3	1.12647
CL1842.Contig1_All	CL1842.Contig1_All	10.95	4	4	4	402	43.0538	7.2251	0.884042	4	29.4351	0.847537	4	25.0656	1.07938	4	16.824
Unigene3633_All	Unigene3633_All	10.81	2	2	4	185	20.7365	8.14795	0.999081	4	9.81267	0.932654	4	16.7049	0.990761	4	9.3938
CL3313.Contig2_All	CL3313.Contig2_All	15.4	4	4	5	422	48.4708	3.87842	0.918033	5	7.06409	1.10455	5	12.3312	1.04813	5	11.8896
Unigene12711_All	Unigene12711_All	23.31	6	6	9	326	37.6091	5.80811	1.01857	9	6.43267	1.05426	9	7.63822	1.02461	9	7.11675
Unigene11910_All	Unigene11910_All	13.29	1	1	1	143	12.8929	8.51416	1.56853	1		1.30805	1		1.20628	1
Unigene4035_All	Unigene4035_All	20.77	3	3	4	183	20.6144	8.55811	1.04118	4	2.34989	1.01681	4	3.99272	1.03913	4	10.6071
Unigene18196_All	Unigene18196_All	31.65	5	5	7	139	15.9991	10.6821	1.00232	7	19.5122	0.983189	7	18.7157	1.00628	7	14.1964
CL3447.Contig1_All	CL3447.Contig1_All	15.23	14	14	16	1129	126.878	7.15186	0.994474	16	10.953	0.923038	16	15.4159	1.01099	16	12.2855
CL3697.Contig1_All	CL3697.Contig1_All	15.63	5	5	7	384	44.3984	7.6792	0.941014	7	7.39572	0.991969	7	11.338	0.981629	7	3.58547
Unigene9096_All	Unigene9096_All	1.52	1	1	1	787	88.699	7.56201	1.04773	1		0.81079	1		0.855901	1
Unigene7542_All	Unigene7542_All	29.81	3	4	7	161	18.5843	5.84619	0.958865	5	1.69343	0.999676	5	5.14026	0.942415	5	5.90416
CL4829.Contig1_All	CL4829.Contig1_All	2.92	1	1	2	342	39.1042	5.5542	0.950636	2	16.4623	1.00594	2	14.9396	1.03765	2	25.0147
Unigene477_All	Unigene477_All	8.1	3	3	5	420	45.7313	8.85107	0.884116	5	3.42068	1.04448	5	5.87016	1.13428	5	0.419417
Unigene7646_All	Unigene7646_All	23.81	1	1	2	84	7.94637	9.99365	1.22979	2	36.9626	1.1913	2	46.7342	1.14034	2	21.6441
CL1134.Contig1_All	CL1134.Contig1_All	10	1	4	14	440	48.9944	6.91748	0.877005	1		0.815485	1		1.08593	1
Unigene29213_All	Unigene29213_All	16.35	4	4	4	373	42.6195	5.57959	0.901398	4	13.5099	0.973668	4	4.98918	0.896534	4	1.06951
Unigene4713_All	Unigene4713_All	10.3	2	2	2	301	33.8358	6.1001	1.42308	2	18.9802	1.16543	2	22.5459	1.0196	2	23.2828
Unigene9476_All	Unigene9476_All	18.22	2	3	4	225	25.5423	7.62061	1.19878	3	7.10261	1.16475	3	1.95927	1.08945	3	2.4335
Unigene14581_All	Unigene14581_All	26.79	3	3	3	209	22.5267	5.5542	0.832092	3	8.71364	0.897399	3	4.42315	0.912444	3	23.7017
Unigene18917_All	Unigene18917_All	7.11	1	1	2	197	22.2111	6.66846	1.08152	2	4.46165	0.956299	2	4.07612	1.0548	2	2.39716
Unigene25767_All	Unigene25767_All	13.12	2	2	2	221	25.3349	7.48877	1.02097	2	16.4628	0.983479	2	24.1462	1.01924	2	21.5167
Unigene5715_All	Unigene5715_All	16.16	1	1	2	99	10.6314	4.53857	1.05698	2	10.7319	0.906817	2	10.0016	0.957663	2	0.603065
Unigene18632_All	Unigene18632_All	9.3	3	3	5	344	39.0339	8.27979	0.970324	5	7.99673	1.02048	5	13.2251	1.01226	5	12.539
Unigene31183_All	Unigene31183_All	27.83	6	6	8	212	24.3033	7.00537	0.934901	8	14.7784	1.02903	8	14.9638	1.00864	8	21.3793
Unigene6502_All	Unigene6502_All	7.26	5	5	7	702	84.813	5.64307	1.09967	7	4.73119	1.05888	7	13.657	1.03689	7	17.0179
Unigene19380_All	Unigene19380_All	42.5	3	3	5	120	13.3277	9.0415	1.06212	5	13.8204	0.981096	5	7.49018	1.06507	5	1.20085
Unigene2719_All	Unigene2719_All	19.79	2	2	3	96	10.5713	9.08545	1.09629	3	4.25273	1.13222	3	0.620734	1.04226	3	0.528024
Unigene25706_All	Unigene25706_All	14.92	8	8	11	610	69.6105	7.03467	0.973079	11	9.90597	0.981547	11	7.81196	1.01541	11	9.36439
Unigene15827_All	Unigene15827_All	18.57	1	2	3	140	15.7389	6.26514	0.958252	1		1.01748	1		1.40441	1
Unigene26626_All	Unigene26626_All	13.39	5	5	7	508	55.6272	5.47803	0.965949	7	9.73776	1.00236	7	10.7399	1.01963	7	10.1969
Unigene7975_All	Unigene7975_All	9.11	3	3	3	417	46.6195	7.50342	1.35659	3	1.72252	1.11557	3	7.81862	1.14125	3	7.63708
Unigene30630_All	Unigene30630_All	15.59	6	6	7	449	50.3306	5.52881	0.95122	7	6.96089	0.952921	7	20.3677	0.931045	7	12.8671
Unigene7384_All	Unigene7384_All	4.74	1	1	4	211	24.2954	5.13525	0.955423	4	5.99579	1.0683	4	9.56902	1.00664	4	13.8599
CL1606.Contig2_All	CL1606.Contig2_All	22.82	3	3	3	241	27.1739	7.18115	0.991511	3	2.04863	0.976929	3	8.14615	0.90427	3	18.4278
Unigene979_All	Unigene979_All	6.95	3	3	3	590	66.477	5.08447	0.908432	3	9.8466	0.923823	3	5.4393	0.921835	3	11.454
CL555.Contig1_All	CL555.Contig1_All	27.19	6	6	7	217	24.6247	4.98291	1.07049	7	20.7306	1.07844	7	13.4716	0.959732	7	17.5852
Unigene9584_All	Unigene9584_All	20.56	5	5	5	355	40.4708	4.80518	0.916147	5	14.8908	0.971086	5	18.5224	0.992554	5	19.1373
CL164.Contig2_All	CL164.Contig2_All	13.88	2	2	3	245	28.4704	4.93213	0.975499	3	3.15315	1.01433	3	9.04132	0.929648	3	6.32455
Unigene32183_All	Unigene32183_All	44.74	1	1	4	38	4.06919	8.19189	1.07605	4	8.3023	1.1213	4	2.41842	1.06141	4	6.12561
Unigene7305_All	Unigene7305_All	51.39	4	4	5	72	8.0299	5.2749	1.06713	5	11.2318	1.10521	5	20.6013	0.966139	5	9.35143
CL1070.Contig1_All	CL1070.Contig1_All	25.08	6	6	7	295	31.7616	6.22705	0.962562	7	10.7886	0.964941	7	19.1304	1.02968	7	13.1366
Unigene22413_All	Unigene22413_All	8.04	3	3	4	448	48.1816	4.84326	1.10104	4	6.58681	0.938521	4	8.8463	0.888474	4	9.01617
Unigene8944_All	Unigene8944_All	40.85	4	4	5	164	19.2479	5.93506	0.979668	5	8.96095	1.01809	5	4.65353	1.01803	5	17.3902
Unigene12007_All	Unigene12007_All	18.75	2	2	3	160	18.4563	5.84619	1.07087	3	7.04216	0.94236	3	29.0163	0.955899	3	22.4638
Unigene29206_All	Unigene29206_All	31.63	3	3	8	98	10.1572	11.7954	1.01228	8	10.5722	1.01117	8	23.6529	1.01107	8	12.1434
CL1878.Contig1_All	CL1878.Contig1_All	22.95	5	5	6	244	28.48	9.34912	0.82605	6	4.70662	0.891244	6	7.85416	0.887102	6	12.5377
Unigene5481_All	Unigene5481_All	12.79	4	4	5	258	29.0559	5.40186	1.066	5	2.7171	1.12255	5	1.40426	1.05616	5	11.7433
Unigene9195_All	Unigene9195_All	29.44	5	5	10	214	25.1066	6.37939	1.01539	10	4.25234	1.12368	10	15.9348	1.08789	10	11.5927
Unigene30467_All	Unigene30467_All	28.89	3	3	6	135	15.3472	9.96436	1.06564	6	12.3243	1.06106	6	21.2525	1.04511	6	16.291
Unigene8455_All	Unigene8455_All	16.42	5	5	7	408	45.5111	6.15088	1.14944	7	10.132	1.11954	7	14.5707	1.04135	7	6.01268
Unigene14420_All	Unigene14420_All	20.96	2	2	5	167	18.1063	6.52197	1.08982	5	23.0135	0.958203	5	9.97051	0.829603	5	12.4734
Unigene8226_All	Unigene8226_All	10.71	3	3	6	252	27.5103	7.00537	1.02622	6	15.069	0.988577	6	12.3466	1.02703	6	4.77517
CL5123.Contig1_All	CL5123.Contig1_All	29.38	4	4	6	194	22.1672	6.20166	1.20576	6	10.0814	1.07756	6	19.1153	0.982372	6	3.36985
Unigene26997_All	Unigene26997_All	11.02	6	6	7	771	87.1661	6.0874	0.982136	6	9.24491	1.09357	6	4.2496	1.00732	6	16.9178
Unigene9125_All	Unigene9125_All	5.97	2	2	4	402	43.9717	10.0962	1.03011	4	16.862	1.04673	4	13.9323	0.885582	4	7.65688
Unigene9062_All	Unigene9062_All	23.92	7	7	11	372	41.2084	8.38232	0.984311	11	12.1434	0.983508	11	8.88954	0.979851	11	9.18619
CL4121.Contig1_All	CL4121.Contig1_All	4.71	1	1	1	297	33.5835	7.35693	0.954745	1		0.860764	1		0.952953	1
Unigene15164_All	Unigene15164_All	16.42	2	2	3	134	13.9279	5.46533	0.892815	3	10.0259	0.859022	3	25.5886	1.12297	3	26.7936
CL781.Contig3_All	CL781.Contig3_All	88.06	2	4	7	67	7.45575	4.32275	1.16617	2	10.4258	1.28418	2	15.8684	1.00009	2	11.0102
CL1032.Contig1_All	CL1032.Contig1_All	12.7	4	4	5	441	45.7605	8.646	0.942226	5	16.8555	0.973642	5	17.2163	0.960184	5	12.0981
CL437.Contig2_All	CL437.Contig2_All	8.4	2	4	4	702	78.4032	4.65283	0.846273	2	12.5173	0.849326	2	15.8624	0.869105	2	0.976762
Unigene18758_All	Unigene18758_All	5.64	1	1	1	266	29.3432	6.41748	1.17097	1		1.17569	1		0.930823	1
Unigene15083_All	Unigene15083_All	4.95	3	3	4	626	71.0781	8.54346	1.03535	4	4.69019	0.962428	4	12.8025	0.971493	4	9.35304
CL1400.Contig1_All	CL1400.Contig1_All	12.98	9	9	11	917	103.829	6.81494	0.915187	11	5.44324	0.9438	11	13.937	0.913426	11	14.1518
Unigene9126_All	Unigene9126_All	10.55	3	4	5	379	45.1657	5.78271	1.11708	3	4.74697	0.947353	3	9.6677	0.92587	3	3.84364
CL4100.Contig4_All	CL4100.Contig4_All	7.41	3	3	3	580	65.6066	6.53662	0.940857	3	15.5649	0.884822	3	51.3837	0.855147	3	7.39892
Unigene25955_All	Unigene25955_All	44.33	3	3	6	97	10.8878	5.5415	1.04061	6	9.08977	1.16638	6	12.7017	1.06006	6	6.77157
Unigene1421_All	Unigene1421_All	32.73	5	5	12	110	12.4908	11.5464	1.0372	12	21.876	1.22461	12	31.6366	1.15636	12	26.9913
CL2439.Contig1_All	CL2439.Contig1_All	29.63	2	5	10	162	19.5895	9.61279	1.02202	3	8.7846	0.988338	3	1.99643	1.09959	3	4.29356
Unigene8552_All	Unigene8552_All	15.6	6	6	9	391	45.5576	7.07861	0.923851	9	9.68269	0.863024	9	12.8293	0.94345	9	11.437
Unigene18743_All	Unigene18743_All	27.12	2	2	4	118	12.8284	7.6499	0.919404	4	8.68314	0.924948	4	14.1961	0.872104	4	11.0682
Unigene8072_All	Unigene8072_All	11.89	1	1	1	143	16.3991	5.50342	0.753007	1		0.762287	1		1.06516	1
Unigene7285_All	Unigene7285_All	6.55	1	2	3	290	32.8737	5.60498	1.00986	1		1.03078	1		1.12456	1
Unigene11286_All	Unigene11286_All	14.86	2	2	2	222	26.9667	8.45557	1.12049	2	0.17207	1.08724	2	0.290943	1.05816	2	5.42904
Unigene10017_All	Unigene10017_All	19	6	6	8	479	55.7355	4.90674	0.939373	8	16.0432	0.969439	8	10.7931	1.10761	8	8.59603
Unigene22406_All	Unigene22406_All	26.32	1	1	7	57	6.51932	9.24658	1.34921	7	16.147	1.26896	7	41.5727	1.40302	7	25.6341
CL215.Contig2_All	CL215.Contig2_All	6.37	6	6	7	1193	133.345	7.21045	0.953611	7	15.9472	1.02146	7	13.3948	0.98403	7	2.87446
Unigene7672_All	Unigene7672_All	45.34	7	7	8	161	18.5112	5.07178	0.952786	8	5.70988	0.988607	8	5.2879	0.969785	8	5.70843
Unigene29576_All	Unigene29576_All	17.84	9	9	11	583	65.0187	8.1333	0.903626	11	4.94108	0.961363	11	12.7529	0.879076	11	10.5392
CL2639.Contig1_All	CL2639.Contig1_All	5.4	2	2	3	537	59.7424	8.82178	1.22236	3	8.6565	1.07324	3	7.26554	1.18363	3	7.17595
Unigene7977_All	Unigene7977_All	18.38	3	3	7	185	22.4039	8.07471	0.979825	7	13.42	0.906093	7	11.2346	0.884578	7	10.3242
Unigene8593_All	Unigene8593_All	16.19	3	4	5	315	34.3708	7.06396	1.24684	3	21.3532	0.928952	3	3.08416	0.88787	3	0.151177
Unigene19451_All	Unigene19451_All	29.14	3	3	4	175	20.4371	4.99561	0.91478	4	7.89099	0.881477	4	13.9964	0.864729	4	5.66355
Unigene19089_All	Unigene19089_All	23.53	3	3	3	119	13.5221	9.21729	1.31864	3	1.69614	1.37465	3	4.25362	1.14008	3	0.734669
Unigene8166_All	Unigene8166_All	9.76	2	2	2	379	41.8124	7.6499	1.02482	2	12.7091	1.03986	2	5.32006	0.924208	2	10.3666
CL1978.Contig1_All	CL1978.Contig1_All	11.96	5	5	7	485	55.458	6.60986	0.968061	7	23.6158	1.00318	7	20.9763	0.937237	7	11.5167
Unigene7698_All	Unigene7698_All	13.25	8	8	11	747	81.0807	6.81494	1.07179	11	8.03878	0.967258	11	13.4998	0.941498	11	13.3599
Unigene18975_All	Unigene18975_All	21.67	3	3	5	120	13.8626	8.99756	0.971181	5	35.9893	1.04977	5	20.9282	0.978141	5	38.5398
Unigene7103_All	Unigene7103_All	33.33	3	3	8	96	11.291	9.56885	0.905081	8	8.68281	0.936959	8	8.89108	0.989905	8	14.0207
Unigene9420_All	Unigene9420_All	18.07	3	3	4	249	27.8986	5.18604	1.01196	4	2.15079	1.08325	4	4.28011	1.05221	4	3.92154
Unigene23064_All	Unigene23064_All	27.63	8	8	11	380	43.7583	6.17627	1.02582	11	6.74762	0.947291	11	10.413	0.975572	11	10.256
CL5574.Contig1_All	CL5574.Contig1_All	11.58	5	5	9	475	52.0379	5.96045	1.01762	9	15.9001	0.983411	9	8.67451	0.98096	9	11.2185
Unigene5371_All	Unigene5371_All	21.54	2	2	3	246	26.6143	4.17041	0.940747	3	4.44824	0.829068	3	20.4665	0.860295	3	3.04769
CL3042.Contig1_All	CL3042.Contig1_All	17.27	4	4	5	330	36.7665	5.42725	1.02078	5	4.42545	1.08899	5	23.1218	1.07019	5	11.3561
Unigene2965_All	Unigene2965_All	23.75	5	5	8	341	36.6398	7.26904	1.01408	8	14.2857	1.03852	8	18.9253	0.993711	8	7.57837
Unigene7791_All	Unigene7791_All	14.51	4	4	4	386	44.0479	8.36768	0.925619	4	2.04398	1.03942	4	7.10225	1.1306	4	6.57171
Unigene5565_All	Unigene5565_All	7.01	11	11	12	1554	176.753	6.94678	1	12	12.3071	0.972564	12	13.448	0.950096	12	12.4014
Unigene7811_All	Unigene7811_All	33.33	1	1	2	42	4.64146	6.52197	1.02207	2	0.836142	0.923569	2	1.88655	1.02142	2	9.16746
CL775.Contig1_All	CL775.Contig1_All	19.05	4	5	7	252	28.9284	8.76318	1.06659	6	11.0437	0.98501	6	7.44016	1.02468	6	7.22181
Unigene4840_All	Unigene4840_All	15.59	4	4	4	295	32.6361	4.85596	1.58425	4	5.013	1.47154	4	5.34492	1.22512	4	1.52498
Unigene30879_All	Unigene30879_All	39.89	5	5	7	178	20.6224	5.26221	1.342	7	15.7647	1.21952	7	28.3407	1.1019	7	35.9368
Unigene3926_All	Unigene3926_All	3.95	1	1	2	329	37.1383	7.66455	1.40484	2	9.86084	0.993907	2	15.2857	0.966196	2	36.3124
Unigene9111_All	Unigene9111_All	11.24	2	2	4	249	26.8626	5.04639	0.930406	4	8.2794	0.929088	4	13.9379	0.976436	4	7.41502
CL1811.Contig1_All	CL1811.Contig1_All	25.6	5	5	7	207	24.1069	5.8208	1.001	7	4.62334	1.10028	7	9.34684	1.10202	7	19.5659
Unigene6533_All	Unigene6533_All	15.19	3	3	5	283	32.2514	7.15186	1.25107	5	6.31369	1.18801	5	11.3736	1.00534	5	4.00997
CL543.Contig4_All	CL543.Contig4_All	19.33	8	8	10	538	61.5023	7.25439	0.988167	10	16.517	1.02844	10	17.1364	0.970615	10	13.083
Unigene10963_All	Unigene10963_All	7.1	6	8	9	1197	138.921	8.36768	1.04487	7	2.21911	1.07371	7	22.4164	1.08536	7	21.8269
Unigene14583_All	Unigene14583_All	21.36	1	1	2	103	11.0863	4.65283	1.45148	2	13.7058	1.3351	2	8.11285	1.0828	2	6.13462
CL5171.Contig1_All	CL5171.Contig1_All	29.6	7	7	10	277	31.248	6.99072	0.924799	10	15.0054	0.881959	10	13.3336	0.874752	10	6.58374
CL4361.Contig1_All	CL4361.Contig1_All	16.91	8	8	10	538	61.2558	6.1001	1.07403	10	12.8355	1.0012	10	6.32422	1.00006	10	3.72648
CL3216.Contig1_All	CL3216.Contig1_All	9.17	2	2	4	240	28.3984	9.94971	0.90428	4	2.30517	0.991275	4	5.52013	0.992547	4	12.1702
CL2115.Contig1_All	CL2115.Contig1_All	10.03	3	3	3	399	42.8005	6.16357	0.959661	3	16.9635	1.04702	3	26.7296	1.16368	3	6.44463
CL3527.Contig1_All	CL3527.Contig1_All	13.74	5	5	6	495	55.7708	5.52881	1.05863	6	13.5741	1.02476	6	12.5181	0.978264	6	5.90861
Unigene22280_All	Unigene22280_All	10.8	1	1	1	176	19.0537	6.48096	1.07683	1		1.10221	1		1.21255	1
CL5634.Contig1_All	CL5634.Contig1_All	9.19	5	5	6	620	71.7525	6.63916	0.974073	6	3.67435	0.967776	6	6.60301	1.01499	6	5.73006
Unigene9888_All	Unigene9888_All	8.58	3	3	3	443	49.7907	6.63916	0.858095	3	1.40953	0.890784	3	21.6659	0.968	3	9.20064
Unigene2313_All	Unigene2313_All	6.45	6	6	8	1070	123.576	5.14795	1.04413	8	4.31405	1.01439	8	8.97602	1.0551	8	10.7161
Unigene303_All	Unigene303_All	15.5	5	5	6	400	44.1645	6.80029	1.02773	6	16.3574	0.986702	6	7.75761	1.01986	6	13.0594
Unigene30863_All	Unigene30863_All	10	1	1	3	90	10.0974	8.45557	1.40149	3	10.4139	1.40232	3	0.820123	1.25146	3	8.54775
CL2194.Contig2_All	CL2194.Contig2_All	8.19	2	2	4	293	32.1987	7.40088	0.938836	4	12.0646	0.939839	4	4.44137	0.928772	4	4.42708
CL3061.Contig1_All	CL3061.Contig1_All	19.54	3	6	15	307	36.2633	7.04932	1.03367	4	6.7956	0.983463	4	7.03454	0.970267	4	0.618965
CL346.Contig1_All	CL346.Contig1_All	11.65	3	3	3	249	28.5047	6.80029	0.98828	3	8.89911	1.12994	3	4.44241	1.02991	3	6.61692
Unigene10108_All	Unigene10108_All	8.66	3	3	5	439	50.1555	5.85889	1.08413	5	17.5046	1.03236	5	11.9474	1.15841	5	2.99722
Unigene10755_All	Unigene10755_All	20.8	6	6	9	351	39.8019	6.41748	1.20392	9	16.1672	1.21238	9	7.69908	1.05538	9	9.73651
CL3313.Contig1_All	CL3313.Contig1_All	20	2	2	3	140	16.3509	4.81787	1.07681	3	9.48048	0.879255	3	16.6552	0.904062	3	3.66996
Unigene28049_All	Unigene28049_All	11.11	2	2	4	198	22.8692	9.68604	0.926997	4	10.7854	1.06999	4	10.6139	1.05485	4	20.0992
Unigene14713_All	Unigene14713_All	33.73	2	2	3	83	9.0825	7.79639	1.03531	3	3.42873	0.974957	3	1.05466	0.994759	3	30.5414
Unigene19042_All	Unigene19042_All	23.05	7	7	10	321	36.8518	7.84033	0.900499	10	5.82874	0.920244	10	13.249	0.934778	10	7.43709
CL5616.Contig2_All	CL5616.Contig2_All	20.74	6	6	9	434	48.2636	6.60986	1.00902	9	6.62914	1.03889	9	9.69403	1.05924	9	9.03958
CL2264.Contig1_All	CL2264.Contig1_All	7.94	4	4	4	554	62.6155	5.52881	0.972961	4	8.82746	0.862154	4	4.82981	0.890767	4	7.40413
Unigene6154_All	Unigene6154_All	12.77	1	1	3	94	10.2656	4.50049	1.71975	3	3.2329	0.665095	3	8.8398	0.72673	3	10.8934
Unigene8404_All	Unigene8404_All	11.83	4	4	5	431	47.6559	7.6792	0.914571	5	8.61652	0.928733	5	0.804581	0.907364	5	9.90494
CL3910.Contig1_All	CL3910.Contig1_All	19.06	5	5	9	299	33.526	6.91748	0.997923	9	6.73687	0.918973	9	15.2748	0.926208	9	8.4112
Unigene8891_All	Unigene8891_All	11.16	4	4	4	475	51.4877	7.02002	1.03261	4	4.77913	0.902596	4	17.7821	0.826782	4	10.361
Unigene3802_All	Unigene3802_All	14.29	3	3	3	273	30.146	5.69385	0.92082	3	8.15293	0.988386	3	3.04305	1.21831	3	36.3227
Unigene3794_All	Unigene3794_All	31.82	3	3	4	132	14.3996	9.65674	0.982947	4	3.88943	1.055	4	3.83648	1.08818	4	7.10431
CL5204.Contig1_All	CL5204.Contig1_All	5.99	6	6	6	1453	162.482	5.89697	0.947402	6	6.5115	0.860813	6	17.3709	0.916974	6	9.00025
Unigene8646_All	Unigene8646_All	10.17	3	3	6	236	27.4818	8.14795	1.11473	6	15.9962	1.11222	6	19.8323	1.05032	6	19.5418
CL5350.Contig1_All	CL5350.Contig1_All	10.38	1	1	7	106	11.4517	8.79248	0.902954	7	13.1693	0.885495	7	8.1685	0.916331	7	15.9516
CL2672.Contig1_All	CL2672.Contig1_All	4.66	2	3	3	922	97.6	7.79639	0.808678	2	20.1855	0.84551	2	3.57747	1.17818	2	62.222
CL2454.Contig2_All	CL2454.Contig2_All	7.35	2	2	3	245	27.9446	8.70459	1.1959	3	18.8372	1.20489	3	13.5669	1.16858	3	13.4173
CL3934.Contig2_All	CL3934.Contig2_All	13.44	3	3	4	320	35.0345	8.86572	0.821645	4	12.4135	0.781086	4	15.7254	0.96173	4	11.9009
Unigene26010_All	Unigene26010_All	5.99	2	2	4	401	45.8323	9.48096	0.984377	4	0.732899	1.04253	4	2.16899	0.968679	4	4.15464
Unigene26489_All	Unigene26489_All	43.21	4	4	13	81	9.30777	9.23193	0.938665	13	13.8787	1.09392	13	17.6201	1.15111	13	12.2217
Unigene26019_All	Unigene26019_All	18.67	7	7	9	375	43.125	8.71924	0.985864	9	8.77084	0.995409	9	10.7836	1.02001	9	3.33202
Unigene25665_All	Unigene25665_All	32.15	11	11	17	395	45.1959	10.1841	1.05887	17	17.1784	1.01839	17	10.2802	1.00964	17	19.8087
Unigene10964_All	Unigene10964_All	4.9	4	5	5	1366	151.944	7.72314	0.95026	4	14.6751	1.04445	4	23.0994	0.914528	4	17.2367
CL1693.Contig1_All	CL1693.Contig1_All	11.79	4	5	8	441	50.4941	7.18115	1.26661	5	6.26698	1.13719	5	1.76898	1.12526	5	12.9024
Unigene9809_All	Unigene9809_All	6.19	6	6	8	905	101.875	6.56592	0.977468	8	9.619	1.01661	8	7.59999	0.994717	8	2.07353
Unigene7587_All	Unigene7587_All	43.61	4	4	8	133	14.7167	5.50342	1.3023	8	11.3541	1.22329	8	9.00392	1.09682	8	13.9756
CL1181.Contig1_All	CL1181.Contig1_All	6.24	6	6	8	1538	168.357	7.50342	1.01053	8	8.62204	0.979531	8	11.0147	1.02496	8	10.4937
CL4102.Contig1_All	CL4102.Contig1_All	6.96	3	3	3	546	59.221	6.34131	0.865397	3	32.3232	0.949315	3	7.91827	1.01769	3	1.37905
Unigene15988_All	Unigene15988_All	19.1	3	3	5	89	10.2663	9.77393	0.929105	5	10.7673	1.01587	5	4.84698	1.07751	5	13.7661
Unigene7589_All	Unigene7589_All	41.32	4	4	4	121	13.7138	6.30322	1.10071	4	13.7109	0.940838	4	3.81995	0.926845	4	7.3919
Unigene411_All	Unigene411_All	11.45	3	3	3	428	48.204	6.88818	1.16297	3	0.84017	1.1196	3	21.5567	1.14105	3	4.96832
Unigene7308_All	Unigene7308_All	5.26	1	1	1	285	32.0844	9.08545	1.14222	1		1.00055	1		0.937801	1
Unigene14693_All	Unigene14693_All	33.33	6	6	14	252	28.652	6.7417	1.09732	12	16.4261	1.04941	12	16.0985	1.07091	12	5.45167
Unigene9945_All	Unigene9945_All	11.24	4	4	4	427	46.7366	8.03076	0.939324	4	10.1763	0.937424	4	2.88333	1.02984	4	14.3335
Unigene26838_All	Unigene26838_All	16.12	4	4	8	242	26.0637	7.45947	0.990805	8	7.75776	0.914883	8	8.23328	0.956593	8	9.15462
Unigene6724_All	Unigene6724_All	18.24	2	2	3	170	19.4659	5.12256	1.08299	3	15.1627	0.911476	3	33.7792	0.969789	3	4.19798
CL3181.Contig1_All	CL3181.Contig1_All	15.5	5	5	7	329	37.2682	7.06396	0.98194	7	4.8298	0.950535	7	16.2775	1.10141	7	7.53924
Unigene1468_All	Unigene1468_All	4.13	4	4	4	1212	139.323	7.28369	0.950917	4	8.20189	0.903644	4	8.27293	0.887478	4	7.74639
Unigene753_All	Unigene753_All	15.2	2	2	4	125	14.7459	9.5249	0.883464	4	4.71887	0.814922	4	1.92303	0.953957	4	3.40213
Unigene18323_All	Unigene18323_All	10.92	1	1	2	119	13.2286	6.66846	1.41368	2	14.5495	1.0514	2	15.2274	1.01162	2	21.9048
Unigene3080_All	Unigene3080_All	14.58	4	4	5	295	31.4541	5.33838	1.02847	5	17.3559	1.10194	5	17.5111	1.0401	5	7.55343
Unigene10815_All	Unigene10815_All	25.7	5	6	9	249	26.767	6.04932	0.881376	8	8.34839	0.845073	8	9.63699	0.88563	8	11.2003
CL1648.Contig5_All	CL1648.Contig5_All	1.42	4	4	4	3811	431.256	5.96045	1.10312	4	3.61208	1.0718	4	4.39577	1.06169	4	7.67095
Unigene9659_All	Unigene9659_All	11.98	2	2	2	384	42.2903	4.88135	0.922533	2	10.083	0.884633	2	6.19692	0.849503	2	15.656
CL2087.Contig5_All	CL2087.Contig5_All	6.6	3	3	3	424	48.7395	6.50732	0.978476	3	4.33425	0.954175	3	2.87818	0.914606	3	4.47983
CL2003.Contig2_All	CL2003.Contig2_All	21.64	2	2	4	134	14.7635	6.53662	0.921952	4	14.8	1.02957	4	9.24246	0.925535	4	7.73937
Unigene3218_All	Unigene3218_All	41.55	8	8	13	219	24.5907	6.23975	1.12097	13	23.3821	1.12692	13	25.7597	0.988449	13	13.7175
Unigene7197_All	Unigene7197_All	20.05	7	7	12	374	41.6655	5.22412	1.33887	12	16.9734	1.18488	12	14.6407	0.999996	12	10.9645
Unigene8453_All	Unigene8453_All	15.49	3	3	5	226	25.596	4.77979	1.04423	5	6.83026	1.00981	5	12.8844	1.05077	5	15.1274
Unigene27028_All	Unigene27028_All	52.31	6	6	11	130	14.4582	5.5415	1.17348	11	14.1581	1.02237	11	8.35634	1.01866	11	5.63066
Unigene25759_All	Unigene25759_All	11.03	3	3	5	281	30.8691	8.76318	0.745061	5	18.1732	0.913453	5	3.87385	0.936108	5	4.10497
Unigene4208_All	Unigene4208_All	30.77	2	2	5	91	10.1422	5.5542	0.905577	5	12.1173	0.995393	5	19.2886	1.00214	5	9.65959
Unigene9877_All	Unigene9877_All	7.85	3	3	4	433	47.6658	6.354	1.28448	4	12.2935	1.36372	4	7.42955	1.07944	4	7.76129
CL3363.Contig1_All	CL3363.Contig1_All	11.63	2	2	3	172	19.1559	9.36377	0.940787	3	1.02188	0.985847	3	7.24238	1.05079	3	4.38195
Unigene30157_All	Unigene30157_All	4.59	1	1	2	218	24.4791	8.22119	0.923055	2	8.40208	0.939925	2	5.03982	0.909678	2	9.69833
Unigene9635_All	Unigene9635_All	9.81	2	2	2	214	20.1853	5.38916	1.35484	2	3.11174	1.59556	2	7.83482	1.26271	2	9.57082
Unigene30223_All	Unigene30223_All	19.83	4	4	6	242	28.0041	4.94482	1.01649	6	2.03186	0.991204	6	3.87001	1.04212	6	2.61924
Unigene4432_All	Unigene4432_All	24.85	5	6	7	330	38.5991	8.88037	1.00006	6	28.7655	0.954716	6	9.73349	0.970577	6	11.4321
Unigene29817_All	Unigene29817_All	11.97	1	3	9	259	30.2371	5.05908	1.11677	2	12.8877	0.978693	2	22.286	1.13603	2	9.20443
Unigene14911_All	Unigene14911_All	25.27	9	9	14	471	53.2802	7.6499	0.923459	14	9.86127	1.05695	14	9.86066	1.15659	14	9.42777
CL4391.Contig1_All	CL4391.Contig1_All	13.85	4	4	7	361	41.7109	8.11865	0.911014	7	12.4741	0.966818	7	10.4809	0.897834	7	27.1584
Unigene4399_All	Unigene4399_All	13.73	1	5	12	408	47.0806	8.35303	1.07856	2	7.0345	1.05282	2	2.35949	0.927585	2	9.37545
Unigene7118_All	Unigene7118_All	17.07	1	2	6	123	14.1311	5.69385	1.06014	2	4.81537	1.0298	2	7.12198	0.96828	2	2.10164
CL3815.Contig2_All	CL3815.Contig2_All	18.92	4	4	5	259	30.0828	6.43018	1.26639	5	0.298294	1.18081	5	9.73279	1.12668	5	0.517169
CL4997.Contig1_All	CL4997.Contig1_All	10.24	5	6	10	713	80.2529	7.00537	1.03105	9	4.93069	0.915872	9	11.1538	1.02012	9	10.2047
Unigene9963_All	Unigene9963_All	13.03	5	5	7	399	45.13	5.5542	1.43553	7	11.1743	1.16676	7	9.02187	1.02264	7	9.91104
Unigene9277_All	Unigene9277_All	20.98	3	3	4	205	23.7702	6.7124	1.02731	4	5.65895	1.03729	4	7.13585	1.08544	4	4.22129
Unigene9801_All	Unigene9801_All	5.56	3	3	5	701	80.3535	5.16064	1.14799	5	3.29317	1.08677	5	6.14432	1.0315	5	2.75625
Unigene6912_All	Unigene6912_All	20.93	2	2	3	172	19.2937	5.05908	1.01185	3	14.0911	0.985101	3	8.63239	0.947152	3	6.48293
CL4327.Contig1_All	CL4327.Contig1_All	18.4	9	9	15	511	57.8316	5.021	0.8588	14	16.2434	0.912328	14	7.83737	1.01555	14	13.2891
Unigene23239_All	Unigene23239_All	34.81	4	5	9	135	15.195	8.93896	0.879558	6	14.5056	0.936488	6	4.11142	0.945935	6	10.7187
Unigene3801_All	Unigene3801_All	26.77	2	2	2	127	14.0845	8.26514	1.23312	2	37.4746	1.33821	2	29.6325	1.74979	2	56.9543
Unigene11302_All	Unigene11302_All	21.64	4	4	8	268	31.6044	10.3013	0.992057	8	14.2636	1.06954	8	19.4077	1.03542	8	5.58762
CL2067.Contig1_All	CL2067.Contig1_All	25.13	4	4	8	187	19.0406	10.6089	0.980481	8	7.93896	0.969308	8	8.08246	0.886007	8	14.9681
Unigene9626_All	Unigene9626_All	8.01	4	4	4	574	62.5538	4.56396	0.865903	4	3.79288	0.82399	4	4.06901	1.01255	4	3.6631
Unigene11122_All	Unigene11122_All	12.5	1	1	3	104	11.8119	8.33838	0.974994	3	0.138434	0.884291	3	16.8251	0.912358	3	21.7517
Unigene7663_All	Unigene7663_All	26.19	2	2	3	126	13.5903	8.90967	0.9501	3	10.0441	0.926765	3	2.48336	1.06426	3	8.30054
CL3462.Contig1_All	CL3462.Contig1_All	14.62	3	3	3	260	28.9127	9.11475	0.934427	3	2.27785	0.992881	3	3.20044	0.983723	3	30.1297
Unigene5880_All	Unigene5880_All	9.59	2	2	5	271	29.6233	4.94482	0.945001	5	16.3496	0.893805	5	3.03883	0.967513	5	4.58941
Unigene23994_All	Unigene23994_All	10.26	1	1	2	156	17.755	8.66064	0.925369	2	4.81772	1.0592	2	16.0194	0.976299	2	3.37307
Unigene9966_All	Unigene9966_All	8.9	3	3	5	382	43.1913	4.79248	1.16979	5	6.35304	1.03858	5	7.6357	0.956227	5	6.64316
CL4523.Contig1_All	CL4523.Contig1_All	11	3	3	6	418	46.6117	5.71924	1.12322	6	7.45546	1.12292	6	14.5283	1.08542	6	0.677639
Unigene3389_All	Unigene3389_All	10.71	5	5	5	588	65.6758	7.48877	0.897983	5	16.1306	0.974783	5	16.2435	0.852665	5	16.1469
Unigene6906_All	Unigene6906_All	18.39	4	4	5	261	28.78	6.69775	0.9707	5	7.74388	0.980072	5	6.74656	0.856366	5	13.8546
Unigene6063_All	Unigene6063_All	13.49	2	2	2	215	24.5455	6.04932	1.07836	2	16.9359	1.14073	2	42.2296	1.03155	2	26.3256
Unigene30288_All	Unigene30288_All	13.27	3	3	5	392	44.3047	5.26221	1.05812	5	8.55075	1.06552	5	15.9103	1.00393	5	2.3357
Unigene15118_All	Unigene15118_All	42.86	2	2	2	70	7.84514	8.1626	1.02949	2	2.06254	1.02706	2	9.51769	1.02557	2	12.0777
CL3798.Contig1_All	CL3798.Contig1_All	11.73	4	4	5	341	37.5709	6.82959	0.9622	5	5.66517	1.1216	5	14.2552	1.14798	5	6.45167
Unigene29669_All	Unigene29669_All	2.15	1	2	6	605	69.0126	8.20654	0.554205	1		0.479634	1		0.486728	1
CL4466.Contig1_All	CL4466.Contig1_All	32.35	1	1	1	102	10.6244	9.5249	1.18365	1		0.703852	1		0.65633	1
Unigene22210_All	Unigene22210_All	17.95	4	4	5	273	31.3694	9.78857	0.8936	5	4.6047	0.92068	5	10.7264	0.971219	5	8.81667
Unigene3284_All	Unigene3284_All	3.39	1	1	3	413	46.9761	5.18604	1.11396	3	11.1095	1.21705	3	6.61337	1.14355	3	13.7762
CL4832.Contig1_All	CL4832.Contig1_All	12.5	4	4	4	336	36.1473	8.60205	1.00938	4	24.821	1.06407	4	12.9826	1.03699	4	11.2228
Unigene29744_All	Unigene29744_All	4.78	1	1	2	230	26.6302	5.49072	0.90469	2	5.58378	0.898935	2	1.606	0.974015	2	4.01736
Unigene2934_All	Unigene2934_All	34.71	4	4	7	121	14.0551	5.60498	1.12983	7	8.28199	1.08493	7	23.3991	0.981339	7	12.8169
CL5486.Contig1_All	CL5486.Contig1_All	6.69	1	1	1	269	29.5551	4.60205	0.855396	1		1.07612	1		1.15171	1
Unigene15529_All	Unigene15529_All	18.75	1	1	2	64	7.08297	4.71631	0.857043	2	2.67233	0.996678	2	2.90551	0.888044	2	1.89107
Unigene23259_All	Unigene23259_All	6.32	1	1	2	190	21.6695	6.93213	1.05003	2	1.1869	0.984159	2	2.62528	1.0049	2	1.56116
Unigene22504_All	Unigene22504_All	15.14	5	5	7	436	48.18	6.34131	0.982617	7	0.821627	0.969814	7	16.118	1.04141	7	8.82011
CL2296.Contig1_All	CL2296.Contig1_All	13.73	2	2	2	233	25.4828	4.48779	1.12485	2	9.54179	0.999483	2	1.08189	0.944811	2	15.0172
Unigene6566_All	Unigene6566_All	31.03	2	2	2	116	12.9203	5.41455	1.09076	2	19.8748	1.03244	2	26.9744	1.00157	2	23.9073
CL472.Contig2_All	CL472.Contig2_All	16.89	2	2	5	148	16.106	7.1958	1.0838	5	4.22828	1.0727	5	6.34422	1.06239	5	9.81627
Unigene6449_All	Unigene6449_All	6.8	1	1	3	147	16.4808	10.1841	1.01847	3	6.27532	1.09972	3	0.448819	1.15566	3	11.6754
Unigene18475_All	Unigene18475_All	23.33	4	4	6	180	20.2653	5.66846	0.903239	6	7.89484	0.891938	6	12.5127	0.93768	6	17.4551
CL3737.Contig1_All	CL3737.Contig1_All	6.42	3	3	5	436	48.4147	6.03662	1.00981	5	2.36079	0.900876	5	6.58354	0.9546	5	8.02859
Unigene146_All	Unigene146_All	15.34	5	5	6	378	42.3876	7.13721	0.948238	6	4.91026	0.972108	6	12.3202	0.951205	6	5.81449
Unigene8807_All	Unigene8807_All	8.97	2	2	2	223	25.0452	6.78564	1.18611	2	9.80174	1.15801	2	13.5589	1.07711	2	3.01869
CL1038.Contig2_All	CL1038.Contig2_All	5.58	3	3	4	609	68.5806	9.11475	1.04243	4	11.5694	1.10738	4	17.0234	1.09765	4	11.4649
CL3604.Contig1_All	CL3604.Contig1_All	16.67	4	4	6	252	27.4766	7.57666	1.092	6	10.4748	0.990469	6	10.1732	1.0024	6	13.8913
Unigene9552_All	Unigene9552_All	8.39	1	3	9	310	35.4884	9.08545	0.860286	1		0.918225	1		0.905398	1
CL3034.Contig1_All	CL3034.Contig1_All	12.57	2	2	2	167	19.1926	6.90283	1.12328	2	8.82898	1.05721	2	5.78755	1.02423	2	24.4717
Unigene25891_All	Unigene25891_All	21.9	3	3	3	210	24.2097	8.98291	1.05161	3	1.30796	0.987141	3	6.01079	1.02598	3	8.69736
Unigene14351_All	Unigene14351_All	2.24	1	1	3	535	57.4675	8.27979	0.902699	3	1.09538	0.91827	3	0.372004	1.04981	3	15.7744
Unigene18143_All	Unigene18143_All	36.57	4	4	19	134	15.8497	10.6528	0.968031	19	17.5702	0.898509	19	10.5683	0.98924	19	4.66024
CL3392.Contig3_All	CL3392.Contig3_All	14.13	2	2	2	269	29.5054	5.30029	1.30852	2	15.3227	1.16936	2	22.0155	1.06977	2	11.1599
Unigene8940_All	Unigene8940_All	33.33	3	3	4	93	10.3293	7.13721	1.1021	4	10.3975	1.06382	4	9.64895	1.04483	4	4.54173
CL1859.Contig1_All	CL1859.Contig1_All	17.83	2	2	4	129	14.3506	9.67139	0.969248	4	2.87732	0.939274	4	2.20861	0.943693	4	6.41469
CL1985.Contig1_All	CL1985.Contig1_All	35.94	8	8	9	345	38.1458	8.04541	0.983607	9	16.9987	0.930287	9	16.5722	1.00591	9	16.1689
CL5118.Contig1_All	CL5118.Contig1_All	9.9	6	6	7	697	78.5745	5.52881	1.0127	7	12.3236	0.965985	7	7.61045	0.988507	7	12.8743
CL5489.Contig1_All	CL5489.Contig1_All	28.24	3	3	5	131	15.7337	9.40771	1.2006	5	12.9262	1.14915	5	8.76587	1.06312	5	7.6532
Unigene12912_All	Unigene12912_All	16.67	2	2	4	186	21.404	9.72998	0.876144	4	10.2274	1.05264	4	2.95456	0.984514	4	3.08995
Unigene21964_All	Unigene21964_All	7.66	4	4	5	862	99.0595	8.14795	1.00672	5	16.6667	0.957168	5	23.3869	0.88281	5	27.1964
CL3137.Contig1_All	CL3137.Contig1_All	27.63	2	2	3	76	8.4933	5.35107	0.958131	3	15.2782	0.959122	3	31.6754	0.804683	3	18.5834
CL2354.Contig1_All	CL2354.Contig1_All	12.18	3	3	5	312	33.9879	5.59229	1.01335	5	14.2953	0.934655	5	7.37386	0.898744	5	5.541
CL3576.Contig1_All	CL3576.Contig1_All	3.9	1	1	3	436	46.95	8.07471	1.10297	3	7.06523	1.1449	3	17.4115	1.13902	3	22.006
CL4455.Contig2_All	CL4455.Contig2_All	16.18	1	2	4	204	21.7088	5.78271	0.885669	2	36.2884	1.28329	2	26.7401	1.45454	2	21.4066
CL5201.Contig2_All	CL5201.Contig2_All	5.22	2	3	3	556	62.3248	9.29053	0.969758	2	2.65976	0.884524	2	5.45877	0.832651	2	4.03851
Unigene6921_All	Unigene6921_All	40.19	3	3	4	107	11.4306	8.66064	0.919468	4	10.5313	0.833194	4	9.93899	0.648345	4	49.3292
CL4413.Contig2_All	CL4413.Contig2_All	2.61	1	1	2	460	50.2002	8.35303	1.28596	2	4.64059	1.18306	2	0.559471	1.18722	2	2.94232
Unigene22187_All	Unigene22187_All	11.96	4	4	4	552	63.4101	5.14795	0.975108	4	19.9903	0.97373	4	17.6772	0.928945	4	7.57503
[truncated: 2,560 more rows]
